# Supplementary material for: Chitosan and Chitin-Derived Biomaterials in Orthopedics: A Structured Narrative Review of Polymer Design, Quantitative Performance, and Clinical Translation
Source: Polymers (Basel). 2026 Jul 1;18(13):1644. doi: 10.3390/polym18131644 (PMC13364060; doi:10.3390/polym18131644)
Supplement: Supplementary file 1 [file polymers-18-01644-s001.zip]

Archive with 6 entries (6 files):
- Supplementary_Table_S1_Master_Evidence_Table_258_Publications_v12.xlsx
- Supplementary_Table_S2_Detailed_Application_Specific_Evidence_Tables_v11.xlsx
- Supplementary_Table_S3_Minimum_Reporting_Checklist_v10.xlsx
- Supplementary_Table_S4_Priority_Clinical_and_Translational_Studies_v12.xlsx
- Supplementary_Table_S5_Application_Specific_Endpoint_Checklist_v11.xlsx
- Supplementary_Table_S6_Search_Strategy_v1.xlsx
