# Supplementary material for: Chitosan and Chitin-Derived Biomaterials in Orthopedics: A Structured Narrative Review of Polymer Design, Quantitative Performance, and Clinical Translation
Source: Polymers (Basel). 2026 Jul 1;18(13):1644. doi: 10.3390/polym18131644 (PMC13364060; doi:10.3390/polym18131644)
Supplement: Supplementary file 1 [file polymers-18-01644-s001.zip › Supplementary_Table_S1_Master_Evidence_Table_258_Publications_v12.xlsx]

## Sheet: Table S1_Master Evidence
Supplementary Table S1. Master evidence table of the final evidence base of 258 unique publications
Final evidence base: 258 unique publications after duplicate removal, DOI-to-PMID reconciliation, bibliographic reconciliation, and consolidation of repeated publication entries. Rows are sorted alphabetically by first author. Publications were counted once according to their primary contribution to the review.
Abbreviations: PMID, PubMed Identifier; DOI, digital object identifier; HA, hyaluronic acid; HAp, hydroxyapatite; nano-HAp, nano-hydroxyapatite; CPC, calcium phosphate cement; PMMA, polymethylmethacrylate; BST-CarGel, chitosan–blood implant.
No.	First author	Year	PMID / DOI display	Clickable source URL	Title	Brief evidence summary	Domain / study type
1	Adoungotchodo	2021	PMID: 33945627	https://pubmed.ncbi.nlm.nih.gov/33945627/	Chitosan-based hydrogels supplemented with gelatine and link N for nucleus pulposus regeneration	Chitosan hydrogels supplemented with gelatin and link N were evaluated for nucleus pulposus regenerative potential.	Intervertebral disc / spine / In vitro disc hydrogel study
2	Agnes	2025	PMID: 39952511	https://pubmed.ncbi.nlm.nih.gov/39952511/	Assessment of bone regeneration potential for a 6-bromoindirubin-3'-oxime encapsulated chitosan based scaffold in a mouse critical sized bone defect model	BIO-encapsulated chitosan scaffolds were assessed in a mouse femoral critical-size defect model, improving late bone-end proximity and blood-vessel density but not achieving complete bridging at 56 days. The study adds a Wnt-signaling/phytochemical-like small-molecule strategy to chitosan bone scaffolds.	Bone regeneration / small-molecule scaffold / In vivo critical-size defect
3	Aguilar	2019	PMID: 31431001	https://pubmed.ncbi.nlm.nih.gov/31431001/	Application of Chitosan in Bone and Dental Engineering	Summarizes chitosan use in bone/dental engineering, including scaffold, carrier and coating applications relevant to osseous and implant-based repair.	Review / overview / Review
4	Akmeşe	2020	PMID: 32691616	https://pubmed.ncbi.nlm.nih.gov/32691616/	Comparison of Chitosan-Based Liquid Scaffold and Hyaluronic Acid-Based Scaffold in the Treatment of Osteochondral Lesions of the Talus	Clinical comparison of chitosan-based liquid scaffold versus hyaluronic acid-based scaffold for talar osteochondral lesions.	Cartilage / osteochondral / Clinical comparative study
5	Akmeşe	2022	PMID: 33930897	https://pubmed.ncbi.nlm.nih.gov/33930897/	Comparison of All-Arthroscopic Implantation of a Chitosan-Based Liquid Scaffold and a Hyaluronic Acid-Based Soft Scaffold for Condylar Osteochondral Lesions of the Knee	All-arthroscopic clinical scaffold-comparator study comparing a chitosan-based liquid scaffold with a hyaluronic acid-based soft scaffold for symptomatic condylar osteochondral lesions of the knee.	Clinical cartilage repair / knee condylar osteochondral lesions
6	Alinejad	2019	PMID: 30251916	https://pubmed.ncbi.nlm.nih.gov/30251916/	Injectable Chitosan Hydrogels with Enhanced Mechanical Properties for Nucleus Pulposus Regeneration	Developed mechanically enhanced injectable chitosan hydrogels for nucleus pulposus regeneration.	Intervertebral disc / spine / Hydrogel materials study
7	Alini	2002	PMID: 12384747	https://pubmed.ncbi.nlm.nih.gov/12384747/	A biological approach to treating disc degeneration	Early biologic approach paper relevant to matrix-based disc regeneration strategies where chitosan-based gels later became prominent.	Intervertebral disc / spine / Concept/preclinical review
8	Andjelkov	2021	PMID: 33599885	https://pubmed.ncbi.nlm.nih.gov/33599885/	The enhancement of cartilage regeneration by use of a chitosan-based scaffold in a 3D model of microfracture in vitro: a pilot evaluation	A 3D microfracture model showed bone marrow-derived cells actively contributed to new cartilage matrix, and chitosan-based scaffold improved matrix synthesis and integration versus scaffold-free conditions.	Cartilage repair / in vitro microfracture model
9	Ao	2019	PMID: 32255058	https://pubmed.ncbi.nlm.nih.gov/32255058/	Improved Antibacterial Properties of Collagen I/Hyaluronic Acid/Quaternized Chitosan Multilayer Modified Titanium Implants	Layer-by-layer collagen I/hyaluronic acid/quaternized chitosan modification improved antibacterial properties of titanium implants.	Implant coating / infection / Implant coating study
10	Aranaz	2021	PMID: 34641071	https://pubmed.ncbi.nlm.nih.gov/34641071/	Chitosan: An Overview of Its Properties and Applications	Comprehensive Polymers review emphasizing that chitosan is not a single polymer but a family of molecules varying in composition, size, and monomer distribution; also summarizes solubility limitations, chemical modification and biological properties.	Foundational chitosan chemistry / Review
11	Balagangadharan	2018	PMID: 29415417	https://pubmed.ncbi.nlm.nih.gov/29415417/	Chitosan/nano-hydroxyapatite/nano-zirconium dioxide scaffolds for bone tissue engineering	Assessed a chitosan/nHA/nano-zirconia scaffold designed to enhance structural and biological behavior for bone tissue engineering.	Bone regeneration / scaffold / Preclinical scaffold study
12	Balagangadharan	2019	PMID: 31047045	https://pubmed.ncbi.nlm.nih.gov/31047045/	Sinapic acid-loaded chitosan nanoparticles in polycaprolactone electrospun fibers for bone regeneration in vitro and in vivo	Sinapic-acid chitosan nanoparticles embedded in PCL fibers promoted bone-regeneration outcomes in vitro and in vivo.	Drug / growth-factor delivery / In vitro/in vivo delivery scaffold study
13	Bell	2013	PMID: 26069656	https://pubmed.ncbi.nlm.nih.gov/26069656/	Bone-Induced Chondroinduction in Sheep Jamshidi Biopsy Defects with and without Treatment by Subchondral Chitosan-Blood Implant: 1-Day, 3-Week, and 3-Month Repair	Sheep Jamshidi biopsy defects were used to separate the effects of bone-channel geometry and subchondral chitosan/blood implantation on chondrogenic repair.	Cartilage/osteochondral mechanism / large-animal study
14	Bell	2017	PMID: 28934884	https://pubmed.ncbi.nlm.nih.gov/28934884/	Effect of a Rapidly Degrading Presolidified 10 kDa Chitosan/Blood Implant and Subchondral Marrow Stimulation Surgical Approach on Cartilage Resurfacing in a Sheep Model	A rapidly degrading 10 kDa chitosan/blood implant failed to improve resurfacing in sheep critical-size defects; repair tissue remained inferior to intact cartilage, providing important negative evidence.	Cartilage/osteochondral repair / large-animal study
15	Bora	2026	DOI: 10.1039/D5FB00677E	https://doi.org/10.1039/D5FB00677E	The state-of-the-art on chitosan: historical perspectives and non-thermal modification technologies for sustainable packaging films	This review discusses the historical development of chitin/chitosan and surveys non-thermal modification technologies such as ultrasound, cold plasma, irradiation, high-pressure processing, pulsed electric fields and electrospinning. Although packaging-focused, it strengthens the history and materials-science foundation of the review.	Foundational chitosan history / materials-science review
16	Brun	2014	PMID: 24928919	https://pubmed.ncbi.nlm.nih.gov/24928919/	Chitosan/hydroxyapatite hybrid scaffold for bone tissue engineering	Investigated a chitosan/hydroxyapatite hybrid scaffold as a bone-engineering platform, focusing on biological compatibility and mineralized tissue potential.	Bone regeneration / scaffold / Preclinical biomaterial study
17	Brun	2021	PMID: 34072888	https://pubmed.ncbi.nlm.nih.gov/34072888/	Bio-Functionalized Chitosan for Bone Tissue Engineering	Biofunctionalized chitosan surfaces were engineered to enhance cell-interactive behavior for bone tissue engineering, showing how peptide/surface chemistry can improve osteoblast interactions.	Bone scaffold/surface / functionalization study
18	Cai	2018	PMID: 32254663	https://pubmed.ncbi.nlm.nih.gov/32254663/	MBG scaffolds containing chitosan microspheres for binary delivery of IL-8 and BMP-2 for bone regeneration	Chitosan microspheres in MBG scaffolds enabled binary IL-8/BMP-2 delivery for osteogenesis and angiogenesis-oriented bone regeneration.	Drug / growth-factor delivery / Preclinical delivery scaffold study
19	Cai	2019	PMID: 29449015	https://pubmed.ncbi.nlm.nih.gov/29449015/	Rapid initiation of guided bone regeneration driven by spatiotemporal delivery of IL-8 and BMP-2 from hierarchical MBG-based scaffold	Hierarchical MBG scaffolds with IL-8-loaded chitosan microspheres and BMP-2 delivery promoted cell recruitment and guided bone regeneration, emphasizing timing of chemotactic and osteogenic signals.	Bone delivery / spatiotemporal growth factor study
20	Cai	2026	PMID: 41803791	https://pubmed.ncbi.nlm.nih.gov/41803791/	Injectable rhBMP-2-loaded calcium phosphate cement and chitosan composite hydrogel for the repair of osteoporotic bone defects	Injectable rhBMP-2/CPC@CH hydrogel showed injectability, self-healing, enzymatic degradation, osteogenic stimulation of BMSCs, in vivo repair of OVX cranial defects, and antibacterial effects against S. aureus and E. coli. It links CPC–chitosan cement-like systems to osteoporotic bone repair.	Bone cement / osteoporotic bone defect / Injectable composite hydrogel
21	Calvo	2021	PMID: 33906468	https://pubmed.ncbi.nlm.nih.gov/33906468/	Treatment of Patellofemoral Chondral Lesions Using Microfractures Associated with a Chitosan Scaffold: Mid-Term Clinical and Radiological Results	Retrospective clinical and MRI study of patellofemoral lesions treated by microfracture plus chitosan scaffold; reported symptomatic improvement and repair-tissue filling/quality at mid-term follow-up.	Clinical cartilage / BST-CarGel / Clinical retrospective observational study
22	Camurcu	2020	PMID: 32757833	https://pubmed.ncbi.nlm.nih.gov/32757833/	Clinical and Magnetic Resonance Imaging Outcomes of Microfracture Plus Chitosan/Blood Implant vs Microfracture for Osteochondral Lesions of the Talus	Comparative talus study found both groups improved, but microfracture plus chitosan/blood implant did not show consistent clinical or MOCART superiority over microfracture alone.	Clinical cartilage / talus comparative study
23	Chen	2011	PMID: 26069578	https://pubmed.ncbi.nlm.nih.gov/26069578/	Acute osteoclast activity following subchondral drilling is promoted by chitosan and associated with improved cartilage repair tissue integration	Rabbit osteochondral defects showed that chitosan promoted acute osteoclast activity and improved cartilage repair tissue integration after subchondral drilling.	Cartilage/osteochondral mechanism / animal study
24	Chen	2011	PMID: 21489619	https://pubmed.ncbi.nlm.nih.gov/21489619/	Simultaneous regeneration of articular cartilage and subchondral bone in vivo using bilayered gene-activated osteochondral scaffolds	Demonstrated simultaneous articular cartilage and subchondral-bone regeneration using bilayered gene-activated osteochondral scaffolds.	Cartilage / osteochondral / In vivo gene-activated scaffold study
25	Chen	2013	PMID: 23092172	https://pubmed.ncbi.nlm.nih.gov/23092172/	Human embryonic stem cell-derived mesenchymal stem cell seeding on calcium phosphate cement-chitosan-RGD scaffold for bone repair	RGD-functionalized CPC–chitosan scaffolds improved hESC-derived MSC viability, attachment, osteogenic differentiation and mineral synthesis. Mineral synthesis was approximately twice that of CPC–chitosan without RGD.	Bone cement/scaffold / stem cell study
26	Chen	2015	PMID: 26459053	https://pubmed.ncbi.nlm.nih.gov/26459053/	Preparation and evaluation of an Arg-Gly-Asp-modified chitosan/hydroxyapatite scaffold for bone tissue engineering	RGD modification was used to improve cell adhesion on chitosan/hydroxyapatite scaffolds, supporting ligand-functionalization strategies for bone regeneration.	Bone regeneration / scaffold / In vitro/in vivo scaffold study
27	Chen	2018	PMID: 29678676	https://pubmed.ncbi.nlm.nih.gov/29678676/	An asymmetric chitosan scaffold for tendon tissue engineering	Designed an asymmetric chitosan scaffold for tendon tissue engineering, relevant to scaffold anisotropy and tissue-specific architecture.	Tendon / ligament / enthesis / Scaffold study
28	Chen	2020	PMID: 32263671	https://pubmed.ncbi.nlm.nih.gov/32263671/	a novel approach for fixation in anterior cruciate ligament reconstruction	A chitosan-related functionalized sleeve approach was investigated to enhance tendon-to-bone healing and fixation in ACL reconstruction.	Tendon / ligament / enthesis / Preclinical fixation study
29	Chen	2022	PMID: 35698339	https://pubmed.ncbi.nlm.nih.gov/35698339/	Nacre-mimetic hydroxyapatite/chitosan/gelatin layered scaffolds for bone tissue engineering	A nacre-mimetic layered hydroxyapatite/chitosan/gelatin architecture was designed to improve mechanical and biological performance for bone repair.	Bone regeneration / scaffold / Scaffold engineering study
30	Chen	2025	PMID: 39526494	https://pubmed.ncbi.nlm.nih.gov/39526494/	Inflammation-Responsive Functional Core-Shell Micro-Hydrogels Promote Rotator Cuff Tendon-To-Bone Healing	Inflammation-responsive microhydrogels were reported to promote rotator cuff tendon-to-bone healing; relevant to smart delivery strategies.	Tendon / ligament / enthesis / Preclinical microhydrogel study
31	Chen	2025	PMID: 41230223	https://pubmed.ncbi.nlm.nih.gov/41230223/	Lovastatin-Loaded Nanoparticles in a Thermosensitive Chitosan Hydrogel as a Sustained Release System for Treating Intervertebral Disc Degeneration: In Vitro Cell Culture Study and In Vivo Evaluation Using a Needle-Puncture Induced Degeneration Model in Rat Caudal Discs	Lovastatin-loaded nanoparticles were incorporated into thermosensitive chitosan/gelatin/glycerophosphate hydrogel for sustained intradiscal delivery. The work adds a small-molecule nanoparticle-in-hydrogel strategy to chitosan-based intervertebral disc regeneration.	Intervertebral disc / thermosensitive hydrogel / lovastatin nanoparticle delivery
32	Cheng	2010	PMID: 19769528	https://pubmed.ncbi.nlm.nih.gov/19769528/	Thermosensitive chitosan-gelatin-glycerol phosphate hydrogels as a cell carrier for nucleus pulposus regeneration: an in vitro study	Gelatin-modified chitosan–β-glycerophosphate hydrogels gelled at 31.1–33.8°C, and 1% gelatin improved gelation and strength. Encapsulated rabbit NP cells remained viable and produced more sulfated GAG than monolayer cells.	Intervertebral disc / in vitro hydrogel study
33	Cheung	2015	PMID: 26287217	https://pubmed.ncbi.nlm.nih.gov/26287217/	Chitosan: An Update on Potential Biomedical and Pharmaceutical Applications	Defines chitosan as a natural polycationic linear polysaccharide derived from partial deacetylation of chitin and composed of β-(1→4)-linked D-glucosamine and N-acetyl-D-glucosamine units. Summarizes biomedical and pharmaceutical applications and modification into composites/hydrogels.	Foundational chitosan chemistry / Biomedical review
34	Chevrier	2007	PMID: 17008111	https://pubmed.ncbi.nlm.nih.gov/17008111/	Chitosan-glycerol phosphate/blood implants increase cell recruitment, transient vascularization and subchondral bone remodeling in drilled cartilage defects	Mechanistic study linking chitosan-blood implants to increased cell recruitment, transient vascularization and subchondral remodeling in cartilage defects.	Cartilage / osteochondral / Mechanistic in vivo study
35	Chevrier	2022	PMID: 35435027	https://pubmed.ncbi.nlm.nih.gov/35435027/	Chitosan-platelet-rich plasma implants improve rotator cuff tendon healing in a large animal model	Chitosan-platelet-rich plasma implants improved rotator cuff tendon healing in an animal model, combining chitosan scaffold and biologic payload.	Tendon / ligament / enthesis / Large-animal rotator cuff study
36	Comblain	2017	PMID: 28372297	https://pubmed.ncbi.nlm.nih.gov/28372297/	Chitosan: A promising polymer for cartilage repair and viscosupplementation	Review framing chitosan as a cartilage repair and viscosupplementation polymer with potential to promote matrix components, reduce catabolic/inflammatory mediators, and prolong intra-articular residence.	Cartilage/OA / review
37	Correia	2011	PMID: 21517692	https://pubmed.ncbi.nlm.nih.gov/21517692/	Chitosan scaffolds containing hyaluronic acid for cartilage tissue engineering	Freeze-dried chitosan/HA scaffolds with 0–10% HA were evaluated for cartilage ECM formation. The CHT/5HA formulation showed favorable pore configuration and enhanced ECM cartilage formation.	Cartilage scaffold / in vitro study
38	Costa-Pinto	2009	PMID: 19621927	https://pubmed.ncbi.nlm.nih.gov/19621927/	Osteogenic differentiation of human bone marrow mesenchymal stem cells seeded on melt based chitosan scaffolds for bone tissue engineering applications	Melt-blended 50 wt% chitosan/50 wt% poly(butylene succinate) fiber-mesh scaffolds supported hBMSC colonization, metabolic activity, mineralized ECM deposition, and osteogenic marker expression.	Bone scaffold / in vitro cell-scaffold study
39	Costa-Pinto	2011	PMID: 21810029	https://pubmed.ncbi.nlm.nih.gov/21810029/	Scaffolds based bone tissue engineering: the role of chitosan	Reviews scaffold requirements for bone regeneration and details why chitosan is attractive for osteoconductive and biomimetic scaffold systems.	Review / overview / Review
40	Crini	2019	DOI: 10.1007/978-3-030-16538-3_1	https://doi.org/10.1007/978-3-030-16538-3_1	Historical Landmarks in the Discovery of Chitin	Book chapter summarizing historical milestones in chitin discovery, including the 1799–1894 discovery period, 1894–1930 controversy, 1930–1950 exploration, 1950–1970 doubt and post-1970 application periods. It provides detailed support for the historical timeline.	Foundational chitin history / Book chapter
41	Crini	2019	DOI: 10.1007/s10311-019-00901-0	https://doi.org/10.1007/s10311-019-00901-0	Historical review on chitin and chitosan biopolymers	Historical review covering the development of chitin and chitosan, including Hatchett, Braconnot, Odier, Rouget and Hoppe-Seyler, and organizing the field into periods from discovery to application. It is the strongest modern source for the chitin/chitosan history paragraph.	Foundational chitin/chitosan history / Review
42	Croes	2018	PMID: 30268917	https://pubmed.ncbi.nlm.nih.gov/30268917/	Antibacterial and immunogenic behavior of silver coatings on additively manufactured porous titanium	Chitosan–silver and chitosan–vancomycin coatings reduced S. aureus in vitro, but chitosan–silver failed in vivo and aggravated infection-mediated bone remodeling.	Implant infection / in vitro-in vivo coating study
43	Da Cunha	2023	PMID: 37504852	https://pubmed.ncbi.nlm.nih.gov/37504852/	In Vivo Evaluation of Collagen and Chitosan Scaffold, Associated or Not with Low-Level Laser Therapy, in Bone Repair	Evaluated collagen/chitosan scaffolds with or without stem cells for bone repair; the scaffold was biocompatible and osteoconductive, but stem-cell addition did not uniformly improve outcomes.	Bone regeneration / scaffold / In vivo preclinical study
44	da Silva	2010	PMID: 19788942	https://pubmed.ncbi.nlm.nih.gov/19788942/	Chitosan/polyester-based scaffolds for cartilage tissue engineering	Explored chitosan/polyester-based scaffolds for cartilage tissue engineering, relevant to hybrid material design.	Cartilage / osteochondral / In vitro scaffold study
45	Danilchenko	2011	PMID: 21268238	https://pubmed.ncbi.nlm.nih.gov/21268238/	Characterization and in vivo evaluation of chitosan-hydroxyapatite bone scaffolds made by one-step coprecipitation method	Evaluated coprecipitated chitosan-hydroxyapatite scaffolds in vivo, supporting the concept that mineralized chitosan composites can improve bone-regeneration behavior.	Bone regeneration / scaffold / In vivo scaffold study
46	Dasgupta	2019	PMID: 30423758	https://pubmed.ncbi.nlm.nih.gov/30423758/	In vitro and in vivo evaluation of gelatin-chitosan scaffolds for bone regeneration	Gelatin-chitosan scaffolds were evaluated for bone regeneration, providing preclinical evidence for protein-polysaccharide composite scaffolds.	Bone regeneration / scaffold / In vitro/in vivo scaffold study
47	Dash	2011	DOI: 10.1016/j.progpolymsci.2011.02.001	https://doi.org/10.1016/j.progpolymsci.2011.02.001	Chitosan—A versatile semi-synthetic polymer in biomedical applications	Major biomedical review describing chitosan as a reactive polyelectrolyte with gel-forming capability, adsorption capacity, biodegradability, biocompatibility and antimicrobial/antifungal properties for drug delivery, gene therapy and tissue engineering.	Foundational biomedical polymer review
48	David	2018	PMID: 29197567	https://pubmed.ncbi.nlm.nih.gov/29197567/	Biologically anchored chitosan/gelatin-SrHAP scaffold fabricated on titanium against chronic osteomyelitis infection	A chitosan/gelatin-SrHAP scaffold anchored to titanium was designed against chronic osteomyelitis infection while supporting bone-related bioactivity.	Implant coating / infection / Preclinical implant infection study
49	De Marziani	2024	PMID: 38911189	https://pubmed.ncbi.nlm.nih.gov/38911189/	Chitosan-based scaffold augmentation to microfractures: Stable results at mid-term follow-up in patients with patellar cartilage lesions	Mid-term clinical and imaging evaluation of a chitosan-based scaffold used to augment microfractures in patellar cartilage lesions.	Clinical cartilage / BST-CarGel / Clinical mid-term study
50	de Oliveira Gallinari	2026	PMID: 41724295	https://pubmed.ncbi.nlm.nih.gov/41724295/	Chitosan-calcium-simvastatin scaffold for bone repair under inflammation	Chitosan–calcium–simvastatin scaffolds were designed to promote mineralized tissue repair under inflammatory conditions. The work adds an inflammation-aware simvastatin/calcium functionalization strategy to chitosan bone scaffolds.	Bone regeneration / inflammatory microenvironment / Bioactive scaffold
51	Deprés-Tremblay	2019	PMID: 30426861	https://pubmed.ncbi.nlm.nih.gov/30426861/	Freeze-dried chitosan-platelet-rich plasma implants improve supraspinatus tendon attachment in a transosseous rotator cuff repair model in the rabbit	Freeze-dried chitosan solubilized in autologous PRP remained in transosseous tunnels, recruited PMNs from 1–14 days, improved tendon attachment and reduced heterotopic ossification.	Rotator cuff / PRP-chitosan animal study
52	Dhaliwal	2020	PMID: 32307286	https://pubmed.ncbi.nlm.nih.gov/32307286/	Results of Arthroscopic Talar Osteochondral Lesions Treatment with BST-CarGel	Clinical experience with arthroscopic BST-CarGel treatment for osteochondral lesions of the talus; included as supportive but non-definitive talus evidence.	Clinical cartilage / BST-CarGel / Clinical case series
53	Di Martino	2005	PMID: 15894370	https://pubmed.ncbi.nlm.nih.gov/15894370/	Chitosan: a versatile biopolymer for orthopaedic tissue-engineering	Early orthopedic-focused review describing chitosan's biocompatibility, biodegradability, processability and use as scaffolds, hydrogels, films and composites for musculoskeletal repair.	Review / overview / Narrative review
54	Ding	2025	PMID: 40744171	https://pubmed.ncbi.nlm.nih.gov/40744171/	Photocrosslinkable hydrogel of kartogenin functionalized chitosan methacrylate preserves chondrogenesis	Kartogenin was grafted to chitosan and methacrylated to form an injectable, visible-light photocrosslinkable CS-KGN-MA hydrogel with sustained KGN release. The system preserved chondrocyte survival/chondrogenesis and improved in situ cartilage defect repair.	Cartilage repair / photocrosslinkable drug-functionalized hydrogel
55	Doench	2018	PMID: 30961127	https://pubmed.ncbi.nlm.nih.gov/30961127/	Injectable and Gellable Chitosan Formulations Filled with Cellulose Nanofibers for Intervertebral Disc Tissue Engineering	Chitosan formulations with 1.7–3.3% chitosan and 0.02–0.6% cellulose nanofibers retained injectability, gelled in situ and restored disc height/mechanics in pig and rabbit spine models.	Intervertebral disc / injectable hydrogel biomechanics
56	Doymus	2021	PMID: 33283583	https://pubmed.ncbi.nlm.nih.gov/33283583/	A functional coating to enhance antibacterial and bioactivity properties of titanium implants and its performance in vitro	Chitosan microspheres and nano-hydroxyapatite were immobilized on Ti surfaces for ciprofloxacin delivery; immobilization reduced burst release and improved SBF apatite growth.	Implant coating / infection / Implant coating study
57	Elieh-Ali-Komi	2016	PMID: 27819009	https://pubmed.ncbi.nlm.nih.gov/27819009/	Chitin and Chitosan: Production and Application of Versatile Biomedical Nanomaterials	Review of chitin biosynthesis, isolation, deacetylation to chitosan, natural sources, chitin synthase/chitinase biology and biomedical nanomaterial applications. It supports the introductory definition and nanomaterials/delivery rationale.	Foundational chitin/chitosan production and nanomaterials / Review
58	Erickson	2019	PMID: 30906951	https://pubmed.ncbi.nlm.nih.gov/30906951/	Chitosan-based composite bilayer scaffold as an in vitro osteochondral defect regeneration model	Thermally induced phase separation produced a seamlessly integrated chitosan-based bilayer scaffold with cartilage and bone regions; co-culture increased osteogenic and chondrogenic markers.	Osteochondral scaffold / in vitro model
59	Fan	2017	PMID: 27987759	https://pubmed.ncbi.nlm.nih.gov/27987759/	Covalent and injectable chitosan-chondroitin sulfate hydrogels for cartilage tissue engineering	Investigated covalently crosslinked injectable chitosan-chondroitin sulfate hydrogels for cartilage scaffold applications.	Cartilage / osteochondral / In vitro hydrogel study
60	Fan	2025	PMID: 39751857	https://pubmed.ncbi.nlm.nih.gov/39751857/	Applications of Chitosan and its Derivatives in the Treatment of Osteoarthritis	Review summarizing chitosan derivatives for osteoarthritis, including viscosupplementation, drug delivery, cartilage tissue engineering, anti-inflammatory and antioxidant strategies.	Osteoarthritis / review
61	Fang	2022	PMID: 35026059	https://pubmed.ncbi.nlm.nih.gov/35026059/	Mechanically Competent Chitosan-Based Bioadhesive for Repair of Rotator Cuff Tears	Developed a mechanically competent chitosan-based bioadhesive for rotator cuff tear repair, addressing tissue adhesion and load-bearing repair limitations.	Tendon / ligament / enthesis / Preclinical bioadhesive study
62	Fathy	2025	PMID: 40277483	https://pubmed.ncbi.nlm.nih.gov/40277483/	Bone-Regenerating Capacity of Chitosan Membrane and Chitosan Foam Scaffolds in Critical Size Defects: In Vitro and In Vivo Study	Freeze-dried chitosan foam and physically crosslinked chitosan membrane were compared in rat femoral critical-size defects. Foam had a larger mean pore size (65.42 µm vs 6.44 µm) and higher in vivo bone-regeneration scores, emphasizing architecture-dependent performance.	Bone regeneration / pore architecture / In vitro and rat in vivo study
63	Feng	2025	PMID: 39798753	https://pubmed.ncbi.nlm.nih.gov/39798753/	A light-cured injectable composite hydrogel based on chitosan and decellularized matrix modulates stem cell aggregation behavior for accelerating cartilage defect repair	A light-cured methacrylated chitosan/decellularized ECM hydrogel was optimized to regulate BMSC aggregation and provide cartilage-like biochemical cues. The 2% CSMA/5% dECMMA formulation supported injectability, degradability, mechanical suitability and hyaline cartilage repair.	Cartilage repair / light-cured ECM-mimetic hydrogel / BMSC aggregation
64	Fischer	2025	PMID: 41305310	https://pubmed.ncbi.nlm.nih.gov/41305310/	Antibacterial Electrophoretically Loaded Titania Nanotubes on Titanium Alloy Implants Enhance Osseointegration	Titania nanotube coating study used electrophoretic antibacterial loading to enhance osseointegration; included as a nanotube/surface comparator for chitosan-containing smart coatings.	Implant coating / titanium nanotube comparator study
65	Foster	2015	PMID: 26305690	https://pubmed.ncbi.nlm.nih.gov/26305690/	Chitosan as a Biomaterial: Influence of Degree of Deacetylation on Its Physiochemical, Material and Biological Properties	Experimentally shows that degree of deacetylation influences cell response and material properties; OEC proliferation increased as DDA rose from 72% to 85%, while roughness and crystallinity also changed.	Chitosan DD/MW characterization / Biomaterial study
66	Frappier	2014	PMID: 24601747	https://pubmed.ncbi.nlm.nih.gov/24601747/	Economic evaluation of BST-CarGel as an adjunct to microfracture compared to microfracture alone in knee cartilage repair	Economic evaluation of BST-CarGel added to microfracture, relevant for clinical adoption and cost-effectiveness discussion.	Clinical cartilage / BST-CarGel / Health-economic evaluation
67	Gani	2022	PMID: 35356491	https://pubmed.ncbi.nlm.nih.gov/35356491/	Effectiveness of Combination of Chitosan Gel and Hydroxyapatite Bone Graft on Bone Healing	Evaluated chitosan gel combined with hydroxyapatite graft for bone healing; mostly dental/periodontal but relevant to mineralized-tissue repair.	Clinical / adjunctive musculoskeletal / Clinical/preclinical periodontal-bone study
68	Gerova-Vatsova	2025	PMID: 40430955	https://pubmed.ncbi.nlm.nih.gov/40430955/	Evaluation of the Effectiveness of Chitosan-Modified Bone Graft Materials	Recent evaluation of chitosan-modified bone graft materials, relevant to graft augmentation and translational biomaterials.	Clinical / adjunctive musculoskeletal / Clinical/preclinical graft-material study
69	Ghimire	2025	PMID: 40832958	https://pubmed.ncbi.nlm.nih.gov/40832958/	Chitosan-coated titanium screws: Enhancing biofilm prevention and osseointegration	Chitosan-coated titanium screws were evaluated for biofilm prevention and osseointegration, directly relevant to orthopedic hardware.	Implant coating / infection / Preclinical implant study
70	Ghorbani	2017	PMID: 28866193	https://pubmed.ncbi.nlm.nih.gov/28866193/	Injectable Natural Polymer Compound for Tissue Engineering of Intervertebral Disc: In vitro Study	Evaluated an injectable natural-polymer system for intervertebral disc tissue engineering, relevant to minimally invasive disc repair.	Intervertebral disc / spine / In vitro hydrogel study
71	Gonçalves	2025	PMID: 40947209	https://pubmed.ncbi.nlm.nih.gov/40947209/	Customizing porosity and mechanical strength in chitosan-based scaffolds for enhanced bone tissue regeneration	Chitosan concentration, freezing temperature, genipin crosslinking and magnetite nanoparticle loading were tuned to customize scaffold porosity and mechanics. Optimized scaffolds reached >80% porosity with compressive strength around 0.40 MPa and modulus around 3.57 MPa.	Bone regeneration / scaffold porosity and mechanics / In vitro material study
72	Guan	2023	PMID: 36731695	https://pubmed.ncbi.nlm.nih.gov/36731695/	Exosome-laden injectable self-healing hydrogel based on quaternized chitosan and oxidized starch attenuates disc degeneration by suppressing nucleus pulposus senescence	QCS-OST hydrogel delivered MSC exosomes gradually over 14 days, improving DHI, T2 MRI signal, ECM preservation and senescence/catabolic markers in rat disc degeneration.	Intervertebral disc / exosome hydrogel animal study
73	Gullbrand	2017	PMID: 28735027	https://pubmed.ncbi.nlm.nih.gov/28735027/	Translation of an injectable triple-interpenetrating-network hydrogel for intervertebral disc regeneration in a goat model	DCT hydrogel injection restored range of motion and neutral zone modulus in goat motion segments and radiopaque DCT hydrogel was delivered in vivo without compromising NP cell or MSC viability.	Intervertebral disc / large-animal translational study
74	Guzmán-Morales	2014	PMID: 24361795	https://pubmed.ncbi.nlm.nih.gov/24361795/	Subchondral chitosan/blood implant-guided bone plate resorption and woven bone repair is coupled to hyaline cartilage regeneration from microdrill holes in aged rabbit knees	Aged rabbit microdrill defects treated with 10 or 40 kDa chitosan/blood implants showed molecular-weight- and location-dependent bone plate remodeling and hyaline-like cartilage repair.	Cartilage/osteochondral repair / animal study
75	Gümüşderelioğlu	2015	PMID: 26004902	https://pubmed.ncbi.nlm.nih.gov/26004902/	Encapsulated boron as an osteoinductive agent for bone tissue engineering	Boron encapsulation in a chitosan-related delivery system was investigated as an osteoinductive strategy for bone engineering.	Drug / growth-factor delivery / In vitro scaffold delivery study
76	Hamidi	2025	PMID: 40430373	https://pubmed.ncbi.nlm.nih.gov/40430373/	Design and Evaluation of a Crosslinked Chitosan-Based Scaffold Containing Hyaluronic Acid for Articular Cartilage Reconstruction	Freeze-dried chitosan and chitosan–hyaluronic acid scaffolds were crosslinked with oxidized maltodextrin to improve stiffness and delay degradation. The study updates HA-containing chitosan scaffold design for articular cartilage reconstruction.	Cartilage repair / HA-containing chitosan scaffold / In vitro scaffold study
77	Han	2019	PMID: 31819424	https://pubmed.ncbi.nlm.nih.gov/31819424/	A LbL-Assembled Bioactive Coating Modified Nanofibrous Membrane for Promoting Tendon-Bone Healing in Anterior Cruciate Ligament Reconstruction	Layer-by-layer chitosan/hyaluronic acid coating on nanofibrous membrane promoted tendon-bone healing in ACL reconstruction models.	Tendon / ligament / enthesis / Preclinical ACL study
78	He	2021	PMID: 33278972	https://pubmed.ncbi.nlm.nih.gov/33278972/	Chitosan-coated hydroxyapatite and drug-loaded polytrimethylene carbonate microsphere scaffold for bone regeneration	Combined chitosan-coated hydroxyapatite with drug-loaded microspheres, illustrating composite delivery scaffolds for bone repair.	Bone regeneration / scaffold / In vitro/in vivo scaffold-drug study
79	Hede	2020	PMID: 32385730	https://pubmed.ncbi.nlm.nih.gov/32385730/	CARGEL Bioscaffold improves cartilage repair tissue after bone marrow stimulation in a minipig model	In six Göttingen minipigs, CARGEL plus BMS increased fibrocartilage proportion and subchondral bone response but did not reliably generate hyaline cartilage.	Cartilage repair / large-animal study
80	Hefzollesan	2026	PMID: 41713526	https://pubmed.ncbi.nlm.nih.gov/41713526/	Development of extrusion-based 3D-printed chitosan/magnesium-doped nanohydroxyapatite scaffolds functionalized with icariin, lithium chloride and naringin for enhanced bone regeneration in vitro and in vivo	An extrusion-printed chitosan/Mg-HAp nanocomposite scaffold functionalized with icariin, lithium chloride and naringin was developed for bone regeneration. It adds 3D-printing and multi-bioactive phytochemical/mineral functionalization to the chitosan bone scaffold field.	Bone regeneration / 3D-printed scaffold / In vitro and in vivo study
81	Hoemann	2005	PMID: 16322617	https://pubmed.ncbi.nlm.nih.gov/16322617/	Chitosan-glycerol phosphate/blood implants improve hyaline cartilage repair in ovine microfracture defects	Ovine microfracture defects treated with chitosan-glycerol phosphate/blood implants showed improved hyaline-like cartilage repair, forming the preclinical basis for BST-CarGel.	Cartilage / osteochondral / Large-animal in vivo study
82	Hoemann	2007	PMID: 16895758	https://pubmed.ncbi.nlm.nih.gov/16895758/	Chitosan-glycerol phosphate/blood implants elicit hyaline cartilage repair integrated with porous subchondral bone in microdrilled rabbit defects	Rabbit microdrill model showed hyaline cartilage repair and integration with subchondral bone after chitosan-glycerol phosphate/blood implantation.	Cartilage / osteochondral / Small-animal in vivo study
83	Hoemann	2010	PMID: 20522834	https://pubmed.ncbi.nlm.nih.gov/20522834/	Scaffold-Guided Subchondral Bone Repair: Implication of Neutrophils and Alternatively Activated Arginase-1+ Macrophages	Rabbit cartilage repair data linked chitosan-guided subchondral bone repair to neutrophil recruitment and alternatively activated arginase-1-positive macrophages. This provided an immune-mechanistic explanation for chitosan/blood implant effects.	Cartilage/osteochondral mechanism / animal study
84	Hou	2012	PMID: 22358865	https://pubmed.ncbi.nlm.nih.gov/22358865/	Segmental bone regeneration using rhBMP-2-loaded collagen/chitosan microspheres composite scaffold in a rabbit model	rhBMP-2-loaded collagen/chitosan microsphere composite scaffold supported segmental bone regeneration in rabbits.	Drug / growth-factor delivery / Rabbit segmental defect study
85	Hsu	2004	DOI: 10.1023/B:JPOL.0000031080.70010.0b	https://doi.org/10.1023/B:JPOL.0000031080.70010.0b	Chitosan as Scaffold Materials: Effects of Molecular Weight and Degree of Deacetylation	Evaluates how molecular weight and degree of deacetylation influence chitosan scaffold hydrophilicity, degradation, mechanical properties and biocompatibility. Provides early scaffold-specific evidence that MW and DD affect biomaterial performance.	Chitosan scaffold properties / MW-DD study
86	Hu	2026	PMID: 41660116	https://pubmed.ncbi.nlm.nih.gov/41660116/	Sequential delivery of sinigrin and dabigatran by an in situ self-stabilizing dynamic hydrogel attenuates intervertebral disc degeneration	A dynamic multinetwork hydrogel composed of CS-PBA, aldehyde-β-cyclodextrin and HA-dopamine enabled ROS-triggered sinigrin release, dopamine-driven self-stabilization and sustained dabigatran delivery. In rat IDD, dual release attenuated inflammatory catabolism and promoted ECM anabolism through MAPK/NF-κB/RELA and AMPK-related mechanisms.	Intervertebral disc / ROS-responsive self-stabilizing hydrogel / sequential dual-drug delivery
87	Huang	2019	PMID: 31514329	https://pubmed.ncbi.nlm.nih.gov/31514329/	Induction of Articular Chondrogenesis by Chitosan/Hyaluronic Acid-Based Biomimetic Matrices	Chitosan/hyaluronic acid biomimetic matrices induced articular chondrogenesis, supporting matrix-mimetic strategies.	Cartilage / osteochondral / In vitro chondrogenesis study
88	Huang	2020	PMID: 32069799	https://pubmed.ncbi.nlm.nih.gov/32069799/	Thermosensitive Chitosan-Gelatin-Glycerol Phosphate Hydrogels as a Collagenase Carrier for Tendon-Bone Healing	Rabbit model showed thermosensitive chitosan-gelatin-glycerol phosphate hydrogel can deliver collagenase and improve tendon-bone healing mechanics.	Tendon / ligament / enthesis / Rabbit tendon-bone study
89	Huang	2023	PMID: 37576872	https://pubmed.ncbi.nlm.nih.gov/37576872/	Rapidly in situ forming an injectable Chitosan/PEG hydrogel for intervertebral disc repair	Rapid in situ-forming chitosan/PEG hydrogel was developed for intervertebral disc repair.	Intervertebral disc / spine / Preclinical hydrogel study
90	Huang	2025	DOI: 10.1007/s40843-024-3153-8	https://doi.org/10.1007/s40843-024-3153-8	Injectable chitosan microspheres resisting inflammatory and oxidative stress for ameliorating intervertebral disc degeneration	Chitosan microspheres were combined with MnO2 nanozymes and celecoxib-loaded Pluronic micelles to scavenge free radicals, reduce inflammatory cytokines, and improve NP-cell survival under degenerative conditions. In vivo, the injectable microspheres preserved nucleus pulposus hydration and annulus fibrosus lamellar structure.	Intervertebral disc / injectable microsphere / anti-inflammatory and antioxidant delivery
91	Hwang	2002	PMID: 11902927	https://pubmed.ncbi.nlm.nih.gov/11902927/	Controlling molecular weight and degree of deacetylation of chitosan by response surface methodology	Uses response surface methodology to model and control molecular weight and degree of deacetylation during chitosan chemical processing. Supports the manuscript’s emphasis that MW and DD are tunable process-dependent variables.	Chitosan processing / MW and DD control study
92	Irmak	2014	PMID: 25115579	https://pubmed.ncbi.nlm.nih.gov/25115579/	Sustained release of 17β-estradiol stimulates osteogenic differentiation of adipose tissue-derived mesenchymal stem cells on chitosan-hydroxyapatite scaffolds	Sustained estradiol release from chitosan-hydroxyapatite scaffolds stimulated osteogenic differentiation of adipose-derived MSCs.	Drug / growth-factor delivery / In vitro delivery scaffold study
93	Jafarbeglou	2024	PMID: 39401582	https://pubmed.ncbi.nlm.nih.gov/39401582/	Silk fibroin/chitosan thiourea hydrogel scaffold with antibacterial and osteogenic activity for chronic osteomyelitis	A silk fibroin/chitosan thiourea hydrogel scaffold was reported for chronic osteomyelitis, targeting infection control and bone regeneration.	Implant coating / infection / Preclinical hydrogel scaffold study
94	Jahan	2020	PMID: 32665560	https://pubmed.ncbi.nlm.nih.gov/32665560/	In vitro and in vivo investigation of osteogenic properties of self-contained phosphate-releasing injectable purine-crosslinked chitosan-hydroxyapatite constructs	GDP-crosslinked chitosan/HAp constructs with phosphate-releasing pyrophosphatase activity increased proliferation, ALP/osterix and calcium phosphate deposition and increased callus in a mouse tibial fracture model.	Bone scaffold/hydrogel / phosphate-release study
95	Jiang	2014	PMID: 23564463	https://pubmed.ncbi.nlm.nih.gov/23564463/	A new TGF-β3 controlled-release chitosan scaffold for preventing postoperative tendon adhesion	A TGF-β3 controlled-release chitosan scaffold was evaluated for reducing postoperative tendon adhesion, illustrating anti-adhesion delivery applications.	Tendon / ligament / enthesis / Preclinical tendon study
96	Jiang	2020	PMID: 31810037	https://pubmed.ncbi.nlm.nih.gov/31810037/	Synthesis of silver@hydroxyapatite nanoparticles based on chitosan-silk fibroin/PET artificial ligament for anterior cruciate ligament replacement	Chitosan-silk fibroin/PET artificial ligament incorporating silver@hydroxyapatite nanoparticles was developed for ACL replacement with antibacterial/mineralized interface potential.	Tendon / ligament / enthesis / Preclinical ligament scaffold study
97	Jiang	2025	PMID: 41260430	https://pubmed.ncbi.nlm.nih.gov/41260430/	Treatment of osteoporotic bone defects with carboxymethyl chitosan based biomimetic mineralized hydrogel loaded with icaritin	A genipin-crosslinked carboxymethyl chitosan/alendronate biomimetic mineralized hydrogel was loaded with icaritin. The system released icaritin for at least 14 days and improved osteogenic markers and bone repair in osteoporotic rat defects.	Bone regeneration / osteoporotic defect / Icaritin-loaded CMCS hydrogel
98	John	2020	PMID: 32520591	https://pubmed.ncbi.nlm.nih.gov/32520591/	Better Clinicoradiological Results of BST-CarGel Treatment in Chondral Lesions of the Hip	Reports clinicoradiological outcomes of BST-CarGel in hip chondral lesions; expands chitosan scaffold use beyond knee and ankle.	Clinical cartilage / BST-CarGel / Clinical comparative study
99	Kazemi	2025	PMID: 40812656	https://pubmed.ncbi.nlm.nih.gov/40812656/	Thymoquinone-releasing collagen/chitosan/nano-hydroxyapatite composite scaffold for enhanced bone regeneration	A thymoquinone-loaded collagen/chitosan/nano-hydroxyapatite scaffold was fabricated by freeze-drying and crosslinking. The scaffold showed porous architecture, controlled TQ release, ASC compatibility and osteoconductive ALP response, adding phytochemical delivery to chitosan bone regeneration.	Bone regeneration / phytochemical delivery scaffold / In vitro study
100	Kazimierczak	2021	PMID: 33498630	https://pubmed.ncbi.nlm.nih.gov/33498630/	The Chitosan/Agarose/NanoHA Bone Scaffold-Induced M2 Macrophage Polarization and Its Effect on Osteogenic Differentiation In Vitro	Chitosan/agarose/nanoHA scaffolds induced M2-like macrophage polarization with increased anti-inflammatory cytokines and supported osteogenic differentiation in vitro.	Bone scaffold / osteoimmunology in vitro study
101	Ke	2021	PMID: 33804268	https://pubmed.ncbi.nlm.nih.gov/33804268/	Antimicrobial Actions and Applications of Chitosan	Reviews chitosan antimicrobial mechanisms, how activity depends on physicochemical characteristics and microorganism type, and applications in nanoparticles, films and antibiotic/antifungal combinations.	Antimicrobial mechanism / Review
102	Khatami	2026	PMID: 41898749	https://pubmed.ncbi.nlm.nih.gov/41898749/	Chitosan- and Gelatin-Based Composite Granular Hydrogels for Cartilage Tissue Regeneration	Methacrylated chitosan and GelMA microparticles were embedded in methacrylated alginate to create modular granular hydrogels. CHIMA microparticles were ~10.8 µm, GelMA microparticles ~115.8 µm, storage modulus increased with particle concentration, and 50:50 CHIMA:GelMA hydrogels produced a 6.6-fold cell-number increase after 28 days with chondrogenic ECM deposition.	Cartilage repair / granular hydrogel / in vitro chondrogenic scaffold
103	Kim	2003	PMID: 12932714	https://pubmed.ncbi.nlm.nih.gov/12932714/	Porous chitosan scaffold containing microspheres loaded with transforming growth factor-beta1: implications for cartilage tissue engineering	Demonstrated a porous chitosan scaffold containing TGF-β1-loaded microspheres as a controlled delivery system for cartilage engineering.	Cartilage / osteochondral / In vitro delivery scaffold study
104	Kim	2004	PMID: 15147817	https://pubmed.ncbi.nlm.nih.gov/15147817/	The characteristics of a hydroxyapatite-chitosan-PMMA bone cement	Evaluated hydroxyapatite-chitosan-PMMA cement characteristics, relevant to attempts to improve PMMA bioactivity.	Bone cement / Cement formulation study
105	Kim	2023	PMID: 36986668	https://pubmed.ncbi.nlm.nih.gov/36986668/	Chitosan-Based Biomaterials for Tissue Regeneration	Broad tissue-regeneration review covering chitosan's biological and physicochemical features, with musculoskeletal applications among major translational targets.	Review / overview / Review
106	Kiryk	2025	PMID: 41149599	https://pubmed.ncbi.nlm.nih.gov/41149599/	Functionalization Strategies of Chitosan-Based Scaffolds with Growth Factors for Bone Regeneration: A Systematic Review	Systematic review of growth-factor strategies in chitosan-based scaffolds for bone regeneration, emphasizing controlled release, osteogenesis and angiogenesis.	Review / overview / Systematic review
107	Kodama	2021	PMID: 33621666	https://pubmed.ncbi.nlm.nih.gov/33621666/	Antibacterial efficacy of quaternized chitosan coating on 3D printed titanium alloy intervertebral cages	Quaternized chitosan coating on 3D-printed titanium alloy cages was tested for antibacterial efficacy in spine-implant context.	Implant coating / infection / Implant coating study
108	Konishi	2017	PMID: 28517977	https://pubmed.ncbi.nlm.nih.gov/28517977/	Injectable chelate-setting hydroxyapatite cement prepared by using chitosan solution	Prepared injectable chelate-setting hydroxyapatite cement using chitosan solution, relevant to injectability and setting chemistry.	Bone cement / Cement formulation study
109	Korpayev	2020	PMID: 32320808	https://pubmed.ncbi.nlm.nih.gov/32320808/	Chitosan/collagen based biomimetic osteochondral tissue constructs: A growth factor-free approach	Multilayer chitosan/collagen/nanoHA osteochondral constructs used iterative overlaying to create cartilage, calcified cartilage and subchondral bone layers without exogenous growth factors.	Osteochondral scaffold / in vitro construct study
110	Koski	2020	PMID: 32600681	https://pubmed.ncbi.nlm.nih.gov/32600681/	Effects of Chitosan-loaded Hydroxyapatite on Osteoblasts and Osteosarcoma for Chemopreventative Applications	Chitosan-loaded HA disks were non-toxic to hFOB osteoblasts and reduced MG-63 osteosarcoma viability by up to 96%, suggesting a dual reconstructive/chemopreventive concept after tumor resection.	Bone regeneration / scaffold / Preclinical scaffold study
111	Kozma	2022	PMID: 36235937	https://pubmed.ncbi.nlm.nih.gov/36235937/	Chitin, Chitosan, and Nanochitin: Extraction, Synthesis, and Applications	Reviews sustainable extraction of chitin from crustacean shells and conversion into chitosan or nanochitin, comparing chemical, biological, ionic-liquid and deep-eutectic-solvent approaches and broad material applications.	Chitin/chitosan extraction and nanochitin / Review
112	Kozusko	2018	PMID: 30157141	https://pubmed.ncbi.nlm.nih.gov/30157141/	Chitosan as a Bone Scaffold Biomaterial	Reviews chitosan as a bone scaffold material, including osteogenic compatibility, biodegradation, immunogenicity concerns and composite strategies.	Review / overview / Review
113	Kumeria	2015	PMID: 25944564	https://pubmed.ncbi.nlm.nih.gov/25944564/	Advanced biopolymer-coated drug-releasing titania nanotubes for bone-related applications	Biopolymer-coated titania nanotubes were developed for controlled drug release in bone/implant applications.	Implant coating / infection / Drug-releasing implant coating study
114	Lafantaisie-Favreau	2013	PMID: 23324433	https://pubmed.ncbi.nlm.nih.gov/23324433/	Subchondral pre-solidified chitosan/blood implants elicit reproducible early osteochondral wound-repair responses including neutrophil and stromal cell chemotaxis, bone resorption and repair, enhanced repair tissue integration and delayed matrix deposition	In aged rabbits, pre-solidified 150, 40 and 10 kDa chitosan/blood implants with 80% deacetylation elicited neutrophil/stromal chemotaxis, osteoclast recruitment, bone resorption/repair, and repair-tissue integration.	Cartilage/osteochondral mechanism / animal study
115	Lal	2017	PMID: 28256803	https://pubmed.ncbi.nlm.nih.gov/28256803/	Chitosan-agarose scaffolds support chondrogenesis of human Wharton’s jelly mesenchymal stem cells	Chitosan–agarose scaffolds with 75–300 μm pores and 18% degradation over 6 months supported HWJ-MSC chondrogenesis. BMP-2 plus TGF-β3 produced 12.71 ± 1.0 μg GAG/μg DNA.	Cartilage scaffold / in vitro chondrogenesis study
116	Lee	2014	PMID: 24705167	https://pubmed.ncbi.nlm.nih.gov/24705167/	In vivo study of chitosan-natural nano hydroxyapatite scaffolds for bone tissue engineering	In vivo study of chitosan/natural nano-hydroxyapatite scaffolds, reinforcing the role of mineralized chitosan composites for osteoconduction.	Bone regeneration / scaffold / In vivo scaffold study
117	Lee	2019	PMID: 30423721	https://pubmed.ncbi.nlm.nih.gov/30423721/	Incorporation of chitosan-alginate complex into injectable calcium phosphate cement system as a bone graft material	Brushite CPC containing 0.5–1.5 v/v% chitosan–alginate complex improved setting and strength; CPC1 with L/S 0.45 was selected and improved bone formation in rabbit femoral head defects.	Bone cement / injectable CPC study
118	Lei	2026	PMID: 41320389	https://pubmed.ncbi.nlm.nih.gov/41320389/	Hydroxybutyl chitosan-based thermosensitive hydrogel enhanced osteoporotic bone regeneration through sustained release of alendronate and BMP-2	A hydroxybutyl chitosan thermoresponsive hydrogel/microgel platform provided six-week alendronate release and >35-day BMP-2 release from nanoscale decellularized bone matrix. It inhibited osteoclastogenesis and enhanced osteogenesis in an osteoporotic rat calvarial defect model.	Bone regeneration / osteoporotic defect / Thermosensitive dual-release hydrogel
119	Leroux	1999	PMID: 10458271	https://pubmed.ncbi.nlm.nih.gov/10458271/	Effects of various adjuvants (lactic acid, glycerol, and chitosan) on injectability of calcium phosphate cement	Early study of chitosan as an adjuvant influencing calcium phosphate cement injectability.	Bone cement / Cement formulation study
120	Levengood	2014	PMID: 24999429	https://pubmed.ncbi.nlm.nih.gov/24999429/	Chitosan-based scaffolds for bone tissue engineering	Comprehensive bone-engineering review emphasizing osteoblast attachment, proliferation and mineralized matrix formation on chitosan-based scaffold platforms.	Review / overview / Review
121	Li	2005	PMID: 15626439	https://pubmed.ncbi.nlm.nih.gov/15626439/	Chitosan-alginate hybrid scaffolds for bone tissue engineering	Foundational study showing feasibility of polyelectrolyte chitosan-alginate scaffolds for bone cell support and mineralized tissue engineering.	Bone regeneration / scaffold / In vitro scaffold study
122	Li	2025	PMID: 40799372	https://pubmed.ncbi.nlm.nih.gov/40799372/	Bioadhesive chitosan hydrogel with dynamic covalent bonds and sustained kartogenin release for endogenous cartilage regeneration	Catechol-functionalized chitosan was crosslinked with aldehyde-terminated four-arm PEG and combined with KGN-loaded PLGA/PEG nanoparticles. The hydrogel showed strong bioadhesion (~1,150 kPa), compressive modulus ~195 kPa, self-healing behavior, and improved ICRS/O’Driscoll histological cartilage-repair scores.	Cartilage repair / bioadhesive dynamic hydrogel / in vivo cartilage defect
123	Li	2025	PMID: 39947561	https://pubmed.ncbi.nlm.nih.gov/39947561/	Chitosan-based biomaterials for bone tissue engineering	Recent review categorizing chitosan bone-repair uses into rigid scaffolds, hydrogels, membranes and microspheres, providing an updated roadmap for manuscript structure.	Review / overview / Review
124	Li	2025	PMID: 40014919	https://pubmed.ncbi.nlm.nih.gov/40014919/	Synthesis and application of chitosan nanoparticles for bone regeneration	Reviews chitosan nanoparticle synthesis methods and their use as carriers for osteogenic factors, nucleic acids, therapeutics and other bone-regeneration payloads.	Review / overview / Review
125	Liang	2025	PMID: 41199403	https://pubmed.ncbi.nlm.nih.gov/41199403/	Enhanced bone regeneration in critical-size defects using novel ultralong hydroxyapatite microtubes/chitosan composite scaffolds	HMTs–CHS scaffolds with 100–160 μm pores improved BMSC proliferation/osteogenesis and increased BV/TV to 14.07 ± 0.84% at 60 days versus 9.74 ± 1.36% for chitosan alone.	Bone regeneration / scaffold / In vivo critical-size defect study
126	Lin	2025	PMID: 40733758	https://pubmed.ncbi.nlm.nih.gov/40733758/	A 3D-printed chitosan-based pH-responsive dual functional scaffold for osteomyelitis	A pH-responsive 3D-printed chitosan-based scaffold was designed for osteomyelitis with dual anti-infective and bone-regenerative functions.	Implant coating / infection / Preclinical 3D-printed scaffold study
127	Lin	2026	PMID: 41611420	https://pubmed.ncbi.nlm.nih.gov/41611420/	Repairing osteoporotic bone defects under iron overload: A chitosan-hyaluronic acid hydrogel via synergistic iron chelation and ROS responsiveness	A genipin-crosslinked chitosan–hyaluronic acid hydrogel loaded with chromium picolinate was designed for iron-overload osteoporotic defects. The material chelated Fe3+, responded to ROS, reduced ferroptosis and increased BV/TV in rabbit defects.	Bone regeneration / osteoporotic and iron-overload microenvironment / ROS-responsive hydrogel
128	Liu	2006	PMID: 16774852	https://pubmed.ncbi.nlm.nih.gov/16774852/	Novel injectable calcium phosphate/chitosan composites for bone substitute materials	Developed injectable calcium phosphate/chitosan composites as bone-substitute materials.	Bone cement / Injectable composite study
129	Liu	2013	PMID: 23515177	https://pubmed.ncbi.nlm.nih.gov/23515177/	The promotion of bone regeneration by nanofibrous hydroxyapatite/chitosan scaffolds by effects on integrin-BMP/Smad signaling pathway in BMSCs	Nanofibrous HAp/chitosan scaffolds promoted BMSC proliferation and osteogenic differentiation. Mechanistic data implicated integrin–BMP/Smad signaling and upregulation of Smad1, BMP-2/4, RUNX2, ALP and collagen I.	Bone scaffold / mechanistic preclinical study
130	Liu	2019	PMID: 30929614	https://pubmed.ncbi.nlm.nih.gov/30929614/	Decellularized Annulus Fibrosus Matrix/Chitosan Hybrid Hydrogels with Basic Fibroblast Growth Factor for Annulus Fibrosus Tissue Engineering	DAFM/chitosan hydrogels crosslinked with genipin supported AF stem cells; bFGF increased collagen I/II, aggrecan and GAG production, supporting AF-specific hydrogel design.	Intervertebral disc / annulus fibrosus hydrogel study
131	Liu	2021	PMID: 33979024	https://pubmed.ncbi.nlm.nih.gov/33979024/	Urine-derived stem cells loaded onto a chitosan-optimized biphasic calcium-phosphate scaffold for repairing large segmental bone defects in rabbits	hUSCs adhered, proliferated and osteodifferentiated on chitosan-optimized BCP scaffolds; cell–scaffold constructs improved micro-CT, biomechanical and histological repair in rabbit segmental defects.	Bone scaffold / cell-seeded animal study
132	Liu	2024	PMID: 39223621	https://pubmed.ncbi.nlm.nih.gov/39223621/	Decellularized annulus fibrosus matrix/chitosan hydrogels for annulus fibrosus defect repair	DAFM/chitosan hydrogels repaired 2 × 2 mm annulus fibrosus defects in a rat tail model; formulation ratio affected COL1/COL2/aggrecan versus MMP-9/IL-6 expression.	Intervertebral disc / annulus fibrosus repair animal study
133	López-González	2023	PMID: 37376211	https://pubmed.ncbi.nlm.nih.gov/37376211/	Evaluation of the In Vitro Antimicrobial Efficacy against Staphylococcus aureus and epidermidis of a Novel 3D-Printed Degradable Drug Delivery System Based on Polycaprolactone/Chitosan/Vancomycin—Preclinical Study	3D-printed PCL/chitosan/vancomycin scaffolds inhibited S. aureus and S. epidermidis and remained compatible with hBMSCs, though drug release plateaued rapidly within about 24 h.	Osteomyelitis / 3D printed drug-delivery scaffold
134	Ma	2024	PMID: 38200442	https://pubmed.ncbi.nlm.nih.gov/38200442/	Decellularized nucleus pulposus matrix/chitosan hybrid hydrogels for intervertebral disc regeneration	A decellularized nucleus pulposus matrix/chitosan hybrid hydrogel was evaluated for disc regeneration.	Intervertebral disc / spine / Preclinical hydrogel study
135	Maglione	2017	PMID: 28637982	https://pubmed.ncbi.nlm.nih.gov/28637982/	In vivo evaluation of chitosan-glycerol gel scaffolds seeded with stem cells for bone regeneration	Evaluated chitosan-glycerol gel scaffolds seeded with cells in vivo, supporting injectable/gel scaffold approaches in bone repair.	Bone regeneration / scaffold / In vivo scaffold/cell study
136	Marchand	2012	PMID: 21942869	https://pubmed.ncbi.nlm.nih.gov/21942869/	Microdrilled cartilage defects treated with thrombin-solidified chitosan/blood implant regenerate a more hyaline, stable, and structurally integrated osteochondral unit compared to drilled controls	In rabbit microdrilled defects, thrombin-solidified chitosan/blood implants improved structural integrity, GAG staining, collagen II staining, and osteochondral integration after 6.5 months.	Cartilage/osteochondral repair / animal study
137	Meng	2015	PMID: 25492197	https://pubmed.ncbi.nlm.nih.gov/25492197/	Effects of adding resorbable chitosan microspheres to calcium phosphate cement for bone tissue engineering	Adding resorbable chitosan microspheres to CPC was evaluated to tune porosity/degradation and support bone engineering.	Bone cement / Cement formulation/cell study
138	Mohan	2017	PMID: 28359897	https://pubmed.ncbi.nlm.nih.gov/28359897/	Chitosan-hyaluronic acid hydrogel for cartilage repair	Chitosan-hyaluronic acid hydrogel was evaluated for cartilage repair, supporting HA-chitosan combinations for chondrogenic microenvironments.	Cartilage / osteochondral / Preclinical cartilage repair study
139	Montembault	2006	PMID: 16626850	https://pubmed.ncbi.nlm.nih.gov/16626850/	A material decoy of biological media based on chitosan physical hydrogels: application to cartilage tissue engineering	Defined chitosan physical hydrogel fragments as a matrix-decoy system for chondrocytes. Optimal response was reported with 1.5% chitosan and 30–40% acetylation, supporting mature type II collagen and aggrecan expression.	Cartilage scaffold / in vitro hydrogel study
140	Moradikhah	2020	PMID: 32407840	https://pubmed.ncbi.nlm.nih.gov/32407840/	Microfluidic fabrication of alendronate-loaded chitosan nanoparticles for enhanced bone regeneration	Alendronate-loaded chitosan nanoparticles fabricated by microfluidics were studied for enhanced bone-regenerative delivery.	Drug / growth-factor delivery / Nanoparticle delivery study
141	Mureșan	2026	PMID: 41597359	https://pubmed.ncbi.nlm.nih.gov/41597359/	Vitamin D-Loaded Chitosan Nanostructures for Bone Regeneration: A Combined In Vitro and In Vivo Evaluation in an Osteoporotic Rat Model	Vitamin D3-loaded chitosan nanostructured scaffolds were tested in vitro and in an OVX rat osteoporotic model. The 6.25 ng/mL group achieved 117.77% cell viability at 72 h and superior mature bone formation/vascularization in vivo.	Bone regeneration / osteoporotic defect / Vitamin D-loaded chitosan nanostructure
142	Muzzarelli	1986	DOI: 10.1007/978-1-4613-2167-5	https://doi.org/10.1007/978-1-4613-2167-5	Chitin in Nature and Technology	Foundational conference monograph/proceedings from the Third International Conference on Chitin and Chitosan, covering chitin/chitosan chemistry, biology, medical uses and technology. It provides historical context for the emergence of modern chitin/chitosan research.	Foundational chitin/chitosan monograph / Book
143	Mwale	2005	PMID: 15738668	https://pubmed.ncbi.nlm.nih.gov/15738668/	Biological evaluation of chitosan salts cross-linked to genipin as a cell scaffold for intervertebral disc tissue engineering	Evaluated genipin-crosslinked chitosan salts as scaffolds for intervertebral disc cell/tissue engineering.	Intervertebral disc / spine / In vitro disc scaffold study
144	Méthot	2016	PMID: 26958314	https://pubmed.ncbi.nlm.nih.gov/26958314/	Osteochondral Biopsy Analysis Demonstrates That BST-CarGel Treatment Improves Structural and Cellular Characteristics of Cartilage Repair Tissue Compared With Microfracture	Osteochondral biopsy analysis showed improved structural and cellular repair-tissue characteristics after BST-CarGel compared with microfracture.	Clinical cartilage / BST-CarGel / Biopsy substudy
145	Naderi-Meshkin	2014	PMID: 24108671	https://pubmed.ncbi.nlm.nih.gov/24108671/	Chitosan-based injectable hydrogel as a promising in situ forming scaffold for cartilage tissue engineering	Presented an injectable chitosan-based hydrogel for in situ cartilage scaffold formation.	Cartilage / osteochondral / In vitro hydrogel study
146	Naqvi	2015	PMID: 25060596	https://pubmed.ncbi.nlm.nih.gov/25060596/	Differential response of encapsulated nucleus pulposus and bone marrow stem cells in isolation and coculture in alginate and chitosan hydrogels	NP cells remained viable in both alginate and chitosan hydrogels, but BM stem-cell viability was reduced in chitosan and alginate better supported sGAG and collagen II deposition.	Intervertebral disc / comparative hydrogel study
147	Nettles	2002	PMID: 12542946	https://pubmed.ncbi.nlm.nih.gov/12542946/	Potential use of chitosan as a cell scaffold material for cartilage tissue engineering	Foundational article evaluating chitosan as a cell-carrier scaffold for cartilage tissue engineering.	Cartilage / osteochondral / In vitro scaffold study
148	Norowski	2011	PMID: 21278528	https://pubmed.ncbi.nlm.nih.gov/21278528/	Chitosan coatings deliver antimicrobials from titanium implants: a preliminary study	Chitosan coatings on titanium were used to deliver antimicrobials locally, providing early evidence for anti-infective implant coatings.	Implant coating / infection / In vitro implant coating study
149	Novy	2025	PMID: 40400782	https://pubmed.ncbi.nlm.nih.gov/40400782/	Chitosan Nanoparticles as an Alternative Therapeutic Approach for Knee Osteoarthritis Treatment: A Systematic Review	This systematic review synthesized chitosan nanoparticle strategies for knee osteoarthritis, emphasizing chondroprotective activity, enhanced chondrocyte proliferation, inflammatory mediator suppression, improved tissue penetration, and sustained release. It supports treating chitosan nanoparticles as a disease-modifying OA delivery platform rather than only a scaffold material.	Osteoarthritis / systematic review / chitosan nanoparticles
150	Nowotny	2016	PMID: 27109607	https://pubmed.ncbi.nlm.nih.gov/27109607/	Novel fiber-based pure chitosan scaffold for tendon tissue engineering	Developed a fiber-based pure chitosan scaffold for tendon tissue engineering, emphasizing fibrous architecture and mechanical relevance.	Tendon / ligament / enthesis / Scaffold study
151	Oliveira	2006	PMID: 16945410	https://pubmed.ncbi.nlm.nih.gov/16945410/	Novel hydroxyapatite/chitosan bilayered scaffold for osteochondral tissue-engineering applications	Introduced a bilayer hydroxyapatite/chitosan scaffold concept for simultaneous cartilage and subchondral-bone repair.	Cartilage / osteochondral / Scaffold design/in vitro study
152	Oryan	2016	PMID: 27590825	https://pubmed.ncbi.nlm.nih.gov/27590825/	Comparative study on the role of gelatin, chitosan and their combination as tissue engineered scaffolds on healing and regeneration of critical sized bone defects: an in vivo study	In rat radial critical-size defects, gelatin and chitosan–gelatin improved bone formation and mechanics, but chitosan alone did not promote considerable new bone formation.	Bone scaffold / animal comparative study
153	Palla-Rubio	2019	PMID: 30318220	https://pubmed.ncbi.nlm.nih.gov/30318220/	Synthesis and characterization of silica-chitosan hybrid materials as antibacterial coatings for titanium implants	Silica-chitosan hybrid coatings were synthesized and characterized for antibacterial titanium implant applications.	Implant coating / infection / Coating synthesis study
154	Park	2013	PMID: 22935326	https://pubmed.ncbi.nlm.nih.gov/22935326/	Injectable chitosan hyaluronic acid hydrogels for cartilage tissue engineering	Visible-light photocrosslinked methacrylated glycol chitosan/HA hydrogels required at least 40 s irradiation and maintained 87–90% chondrocyte viability. Longer irradiation increased modulus but reduced viability, illustrating the mechanics–cytocompatibility trade-off.	Cartilage hydrogel / in vitro study
155	Paul	2023	PMID: 37692373	https://pubmed.ncbi.nlm.nih.gov/37692373/	GelMA-glycol chitosan hydrogels for cartilage regeneration: The role of uniaxial mechanical stimulation in enhancing mechanical, adhesive, and biochemical properties	GelMA–glycol chitosan hydrogels achieved 283 kPa modulus, >70% chondrocyte viability and cartilage adhesion increasing from 38 to 52 kPa, with stimulation increasing adhesion to 60 kPa.	Cartilage hydrogel / mechanical stimulation study
156	Pawłowski	2024	PMID: 37728122	https://pubmed.ncbi.nlm.nih.gov/37728122/	Cytocompatibility, antibacterial, and corrosion properties of chitosan/polymethacrylates and chitosan/poly(4-vinylpyridine) smart coatings, electrophoretically deposited on nanosilver-decorated titania nanotubes	Evaluated cytocompatibility, antibacterial activity and corrosion behavior of chitosan-based titanium coatings.	Implant coating / infection / Implant coating characterization
157	Pellis	2022	PMID: 35877478	https://pubmed.ncbi.nlm.nih.gov/35877478/	Chitosan: Sources, Processing and Modification Techniques	Reviews chitin sources, extraction and chitosan conversion methods, emphasizing how DA/DDA, molecular weight, acid-base behavior, solubility, biodegradability and modification techniques determine processability and application suitability.	Chitosan source-processing-modification / Review
158	Periayah	2016	PMID: 27041872	https://pubmed.ncbi.nlm.nih.gov/27041872/	Chitosan: A Promising Marine Polysaccharide for Biomedical Research	Short biomedical review covering chitosan history, properties, chemical structure, processing methods and factors influencing derivative use. Useful as a concise source for foundational background.	Foundational chitosan overview / Biomedical review
159	Phatchayawat	2025	PMID: 40742563	https://pubmed.ncbi.nlm.nih.gov/40742563/	Bacterial Nanocellulose-Chitosan-Gelatin-Hydroxyapatite Scaffold for Bone Regeneration	Developed a bacterial nanocellulose-chitosan-gelatin-hydroxyapatite scaffold, illustrating multi-component biomimetic strategies for bone repair.	Bone regeneration / scaffold / Preclinical scaffold study
160	Philibert	2017	PMID: 27787767	https://pubmed.ncbi.nlm.nih.gov/27787767/	Current Status and New Perspectives on Chitin and Chitosan as Functional Biopolymers	Reviews chitin/chitosan as abundant functional biopolymers and compares fungal, insect, and crustacean chitosan extraction methods. Emphasizes bioextraction and environmental impact reduction.	Chitin/chitosan sources and functional biopolymers / Review
161	Piszko	2024	PMID: 39194482	https://pubmed.ncbi.nlm.nih.gov/39194482/	Bone Regeneration Capabilities of Scaffolds Containing Chitosan with Magnesium-Doped Hydroxyapatite: A Systematic Review	Systematic review of in vivo evaluations of chitosan/nanohydroxyapatite-type scaffolds and related magnesium-doped hydroxyapatite systems for bone-tissue regeneration.	Review / overview / Systematic review
162	Poggi	2023	PMID: 35678852	https://pubmed.ncbi.nlm.nih.gov/35678852/	Chitosan based scaffold applied in patellar cartilage lesions showed positive clinical and MRI results at minimum 2 years of follow up	Clinical and MRI follow-up study reporting positive results after a chitosan-based scaffold was used for patellar cartilage lesions.	Clinical cartilage / BST-CarGel / Clinical follow-up study
163	Przekora	2017	PMID: 28054934	https://pubmed.ncbi.nlm.nih.gov/28054934/	Evaluation of the potential of chitosan/β-1,3-glucan/hydroxyapatite material as a scaffold for bone regeneration	Studied a ternary chitosan/β-glucan/hydroxyapatite biomaterial, showing how polysaccharide-ceramic composites can be tuned for bone regeneration.	Bone regeneration / scaffold / In vitro/in vivo biomaterial study
164	Ragetly	2010	PMID: 19861178	https://pubmed.ncbi.nlm.nih.gov/19861178/	Effect of chitosan scaffold microstructure on mesenchymal stem cell chondrogenesis	Showed scaffold microstructure affects mesenchymal stem-cell chondrogenesis, emphasizing pore architecture in cartilage scaffold design.	Cartilage / osteochondral / In vitro MSC study
165	Rahimi	2022	PMID: 35718150	https://pubmed.ncbi.nlm.nih.gov/35718150/	Chitosan-based biomaterials for the treatment of bone disorders	Reviews chitosan-based systems for bone-disorder treatment, including scaffold, delivery and regenerative applications.	Review / overview / Review
166	Rahnamaee	2023	PMID: 36563824	https://pubmed.ncbi.nlm.nih.gov/36563824/	Boosting bone cell growth using nanofibrous carboxymethyl chitosan coatings on titania nanotubes	Carboxymethyl chitosan nanofibrous coatings on titania nanotubes improved bioactivity and bone-cell growth while addressing anti-biofilm behavior.	Implant coating / infection / Implant surface study
167	Rajagopal	2020	PMID: 33014353	https://pubmed.ncbi.nlm.nih.gov/33014353/	In vivo cartilage regeneration in a multi-layered articular cartilage architecture mimicking scaffold	A multilayer cartilage-architecture-mimicking scaffold supported in vivo cartilage regeneration, highlighting zonal scaffold design.	Cartilage / osteochondral / In vivo cartilage study
168	Ramesh	2020	PMID: 32504711	https://pubmed.ncbi.nlm.nih.gov/32504711/	Effect of chitosan infiltration on hydroxyapatite scaffolds for bone regeneration	Investigated chitosan infiltration into hydroxyapatite scaffolds as a strategy to improve scaffold properties for bone regeneration.	Bone regeneration / scaffold / Preclinical scaffold study
169	Rattanachan	2020	PMID: 32217815	https://pubmed.ncbi.nlm.nih.gov/32217815/	Development of injectable chitosan/biphasic calcium phosphate bone cement and in vitro and in vivo evaluation	Injectable chitosan/biphasic calcium phosphate cement was developed and tested in vitro and in vivo for bone repair.	Bone cement / In vitro/in vivo cement study
170	Ravi Kumar	2000	DOI: 10.1016/S1381-5148(00)00038-9	https://doi.org/10.1016/S1381-5148(00)00038-9	A review of chitin and chitosan applications	Early high-impact review describing chitin/chitosan as underutilized functional natural polymers and covering applications including beads, biotechnology, controlled drug delivery, fibers, nanoparticles, hydrogels, tablets and transdermal devices.	Historical foundational review
171	Ravi Kumar	2004	PMID: 15584695	https://pubmed.ncbi.nlm.nih.gov/15584695/	Chitosan chemistry and pharmaceutical perspectives	Classic comprehensive review of chitin/chitosan chemistry, derivatives, nanoparticles, microspheres, hydrogels, films, fibers, drug delivery, gene delivery, dressings, and tissue-engineering scaffolds including cartilage and bone.	Foundational chitosan chemistry / Pharmaceutical review
172	Rawojć	2025	PMID: 40722432	https://pubmed.ncbi.nlm.nih.gov/40722432/	Advancements in Chitosan-Based Scaffolds for Chondrogenic Differentiation and Knee Cartilage Regeneration: Current Trends and Future Perspectives	Recent cartilage-focused review analyzing chitosan scaffold design, chondrogenic differentiation support and innovations for knee-cartilage regenerative repair.	Review / overview / Review
173	Ressler	2022	PMID: 36015686	https://pubmed.ncbi.nlm.nih.gov/36015686/	Chitosan-Based Biomaterials for Bone Tissue Engineering Applications: A Short Review	Concise and Polymers-relevant review of chitosan-based bone biomaterials and composites, including scaffold forms and translational constraints.	Review / overview / Review
174	Ressler	2022	PMID: 34893286	https://pubmed.ncbi.nlm.nih.gov/34893286/	Osteogenic differentiation of human mesenchymal stem cells on substituted calcium phosphate/chitosan composite scaffold	Sr/Mg/Zn/Se-substituted calcium phosphate/chitosan scaffolds showed porous, stable architecture and increased osteogenic markers and phosphate deposition under static and dynamic culture.	Bone scaffold / ion-substituted composite study
175	Rhee	2018	PMID: 30116764	https://pubmed.ncbi.nlm.nih.gov/30116764/	Safety Profile and Short-term Outcomes of BST-CarGel as an Adjunct to Microfracture for the Treatment of Chondral Defects of the Hip	Short-term hip study assessing safety and outcomes of BST-CarGel with microfracture for chondral defects.	Clinical cartilage / BST-CarGel / Clinical safety/outcomes study
176	Richardson	2008	PMID: 17920676	https://pubmed.ncbi.nlm.nih.gov/17920676/	Human mesenchymal stem cell differentiation to NP-like cells in chitosan-glycerophosphate hydrogels	Human MSCs cultured for 4 weeks in thermosensitive chitosan–glycerophosphate hydrogels adopted an NP-like phenotype without osteogenic or hypertrophic marker expression. This supports C/GP hydrogels as minimally invasive disc cell carriers.	Intervertebral disc / in vitro cell-hydrogel study
177	Rinaudo	2006	DOI: 10.1016/j.progpolymsci.2006.06.001	https://doi.org/10.1016/j.progpolymsci.2006.06.001	Chitin and chitosan: Properties and applications	Classic polymer-science review discussing chitin structure, chitosan characterization, processing difficulties, chemical modification and major biomedical/pharmaceutical applications.	Foundational polymer science / Review
178	Rodríguez-Vázquez	2015	PMID: 26504833	https://pubmed.ncbi.nlm.nih.gov/26504833/	Chitosan and Its Potential Use as a Scaffold for Tissue Engineering in Regenerative Medicine	Broad review covering chitosan chemistry, scaffold fabrication and tissue-engineering relevance, with content applicable to bone and cartilage sections.	Review / overview / Review
179	Roffi	2019	PMID: 31067635	https://pubmed.ncbi.nlm.nih.gov/31067635/	A Composite Chitosan-Reinforced Scaffold Fails to Provide Superior Cartilage Repair Compared with Microfracture Alone in a Rabbit Model	Negative/neutral rabbit data: a chitosan-reinforced scaffold did not outperform microfracture alone, important for balanced narrative and translational caution.	Cartilage / osteochondral / In vivo comparative study
180	Roughley	2006	PMID: 16125220	https://pubmed.ncbi.nlm.nih.gov/16125220/	The potential of chitosan-based gels containing intervertebral disc cells for nucleus pulposus replacement	Studied chitosan-based gels containing disc cells for nucleus pulposus replacement, supporting disc-regeneration feasibility.	Intervertebral disc / spine / In vitro disc hydrogel study
181	Saber	2025	PMID: 40484585	https://pubmed.ncbi.nlm.nih.gov/40484585/	Biguanidylated chitosan nanofiber scaffold: A green approach to promote osteogenesis in calvarial bone regeneration	Biguanidylated chitosan/PVA electrospun nanofibers were fabricated in water and heat-stabilized. PCSG40 improved tensile strength, elongation, compressive strength, osteogenic marker expression and in vivo calvarial bone regeneration while adding antibacterial activity.	Bone regeneration / derivative chemistry / Electrospun nanofiber scaffold
182	Santo	2012	PMID: 22684916	https://pubmed.ncbi.nlm.nih.gov/22684916/	Chitosan-chondroitin sulphate nanoparticles for controlled delivery of platelet lysates in bone regenerative medicine	Developed chitosan-chondroitin sulfate nanoparticles for controlled platelet-lysate delivery to support bone regeneration.	Drug / growth-factor delivery / In vitro delivery study
183	Santos	2013	PMID: 23571000	https://pubmed.ncbi.nlm.nih.gov/23571000/	Adsorbed fibrinogen leads to improved bone regeneration and correlates with differences in the systemic immune response	Fibrinogen incorporation into chitosan scaffolds improved bone regeneration and angiogenesis in rat critical-size defects and changed systemic immune parameters, supporting osteoimmunomodulatory scaffold design.	Bone scaffold / osteoimmunology animal study
184	Sechriest	2000	PMID: 10602087	https://pubmed.ncbi.nlm.nih.gov/10602087/	Glycosaminoglycan-augmented polysaccharide scaffold: a novel biocompatible and biodegradable material to support chondrogenesis	Early cartilage scaffold study showing chitosan/glycosaminoglycan matrices can support chondrocyte-related tissue-engineering strategies.	Cartilage / osteochondral / In vitro cartilage scaffold study
185	Shagdarova	2026	PMID: 41843878	https://pubmed.ncbi.nlm.nih.gov/41843878/	A Critical View at the Analysis of Chitosan Characteristics: Towards Biomedical Application	Critical 2026 review on characterization and standardization of chitosan, focusing on molecular weight, degree of deacetylation, acetylation pattern, pharmacopoeial requirements and reproducibility for biomedical translation.	Chitosan characterization and standardization / Review
186	Shao	2007	PMID: 17326226	https://pubmed.ncbi.nlm.nih.gov/17326226/	Developing an alginate/chitosan hybrid fiber scaffold for annulus fibrosus cells	Developed alginate/chitosan hybrid fibers for annulus fibrosus cells, supporting fibrous disc-annulus engineering.	Intervertebral disc / spine / In vitro annulus scaffold study
187	Shen	2021	PMID: 33913697	https://pubmed.ncbi.nlm.nih.gov/33913697/	Engineering a Highly Biomimetic Chitosan-Based Cartilage Scaffold by Using Short Fibers and a Cartilage-Decellularized Matrix	PLGA short fibers and cartilage-decellularized matrix in citric-acid-modified chitosan increased compressive strength by 349%, Young’s modulus by 153%, GAG by 42%, and collagen II by 295%.	Cartilage/osteochondral scaffold / in vitro-in vivo study
188	Shi	2006	PMID: 16338001	https://pubmed.ncbi.nlm.nih.gov/16338001/	Antibacterial and mechanical properties of bone cement impregnated with chitosan nanoparticles	Chitosan nanoparticles incorporated into bone cement improved antibacterial properties; the paper also evaluates mechanical effects, making it central for cement infection discussions.	Bone cement / In vitro cement study
189	Shi	2009	PMID: 18667455	https://pubmed.ncbi.nlm.nih.gov/18667455/	RhBMP-2 microspheres-loaded chitosan/collagen scaffold enhanced osseointegration: an experiment in dog	Dog study showing rhBMP-2-loaded chitosan/collagen scaffold enhanced osseointegration, relevant to growth-factor delivery around implants/bone.	Drug / growth-factor delivery / Large-animal delivery scaffold study
190	Shive	2015	PMID: 26069709	https://pubmed.ncbi.nlm.nih.gov/26069709/	BST-CarGel Treatment Maintains Cartilage Repair Superiority over Microfracture at 5 Years in a Multicenter Randomized Controlled Trial	Five-year follow-up showed maintained cartilage repair superiority over microfracture, making this the most important long-term clinical chitosan cartilage study.	Clinical cartilage / BST-CarGel / 5-year multicenter RCT follow-up
191	Simpson	2024	PMID: 38534643	https://pubmed.ncbi.nlm.nih.gov/38534643/	Evaluation of the Potential of Chitosan Nanoparticles as a Delivery Vehicle for Gentamicin for the Treatment of Osteomyelitis	Gentamicin-loaded chitosan nanoparticles were optimized for size 100–400 nm, PDI <0.5, and antimicrobial release. Entrapment ranged from 10% to 65%, zones of inhibition were 13–24 mm, and complete CFU reduction occurred between 3 and 24 h against key osteomyelitis pathogens.	Osteomyelitis / gentamicin-loaded chitosan nanoparticles / in vitro antimicrobial delivery
192	Smith	2014	PMID: 24410394	https://pubmed.ncbi.nlm.nih.gov/24410394/	In vitro characterization of a stem-cell-seeded triple-interpenetrating-network hydrogel for functional regeneration of the nucleus pulposus	Dextran–chitosan–teleostean hydrogel reached about 90% of steady-state aggregate modulus within 10 h and resisted extrusion after 10,000 loading cycles in human cadaveric spine segments.	Intervertebral disc / hydrogel biomechanics study
193	Snow	2021	PMID: 30525942	https://pubmed.ncbi.nlm.nih.gov/30525942/	Studies on the Effect of Pure Bone Marrow Stimulations and the Use of Bone Marrow Concentrates	In vitro feasibility study exploring BST-CarGel combined with bone marrow aspirate concentrate, supporting future biologic augmentation of clot-stabilizing cartilage repair.	Clinical cartilage / biologic augmentation feasibility
194	Sofu	2019	PMID: 30069652	https://pubmed.ncbi.nlm.nih.gov/30069652/	Clinical and radiographic outcomes of chitosan-glycerol phosphate/blood implant are similar with hyaluronic acid-based cell-free scaffold in the treatment of osteochondral lesions of the talus	Compared chitosan–glycerol phosphate/blood implant with hyaluronic acid-based cell-free scaffold in 46 knee osteochondral lesions; clinical and MOCART outcomes were broadly similar.	Clinical cartilage / knee comparative study
195	Stanish	2013	PMID: 24048551	https://pubmed.ncbi.nlm.nih.gov/24048551/	Novel scaffold-based BST-CarGel treatment results in superior cartilage repair compared with microfracture in a randomized controlled trial	RCT evidence that chitosan-based BST-CarGel augmented microfracture produced superior cartilage repair versus microfracture alone.	Clinical cartilage / BST-CarGel / Multicenter randomized controlled trial
196	Steinwachs	2014	PMID: 25126511	https://pubmed.ncbi.nlm.nih.gov/25126511/	Arthroscopic Treatment of Cartilage Lesions With Microfracture and BST-CarGel	Describes arthroscopic application of BST-CarGel with microfracture for cartilage lesions; useful for procedural narrative.	Clinical cartilage / BST-CarGel / Clinical technique/series
197	Sukpaita	2019	PMID: 31581495	https://pubmed.ncbi.nlm.nih.gov/31581495/	In Vivo Bone Regeneration Induced by a Scaffold of Chitosan/Dicarboxylic Acid Seeded with Human Periodontal Ligament Stem Cells	A chitosan/dicarboxylic acid scaffold seeded with human periodontal ligament stem cells induced bone regeneration in vivo.	Bone regeneration / scaffold / In vivo cell-scaffold study
198	Sukpaita	2021	PMID: 34677450	https://pubmed.ncbi.nlm.nih.gov/34677450/	Chitosan-Based Scaffold for Mineralized Tissues Regeneration	Reviews chitosan scaffold fabrication strategies, mineralized tissue applications, advantages, limitations and recent progress in bone tissue engineering.	Review / overview / Review
199	Sun	2007	PMID: 16543283	https://pubmed.ncbi.nlm.nih.gov/16543283/	Fast setting calcium phosphate cement-chitosan composite: mechanical properties and dissolution rates	Assessed mechanical properties and dissolution behavior of fast-setting CPC-chitosan composites.	Bone cement / Cement formulation study
200	Sun	2014	PMID: 24691466	https://pubmed.ncbi.nlm.nih.gov/24691466/	Sox9 gene transfer enhanced regenerative effect of bone marrow mesenchymal stem cells on the degenerated intervertebral disc in a rabbit model	Sox9-transduced autologous BMSCs delivered with thermogelling chitosan–glycerophosphate survived in rabbit discs for at least 12 weeks and improved MRI, histology and NP-like matrix markers.	Intervertebral disc / gene-cell hydrogel animal study
201	Swanson	2011	PMID: 21370447	https://pubmed.ncbi.nlm.nih.gov/21370447/	Development of chitosan-vancomycin antimicrobial coatings on titanium implants	Developed chitosan-vancomycin antimicrobial coating systems for titanium implants.	Implant coating / infection / In vitro implant coating study
202	Tahoun	2017	PMID: 28782498	https://pubmed.ncbi.nlm.nih.gov/28782498/	Results of arthroscopic treatment of chondral delamination in femoroacetabular impingement with bone marrow stimulation and BST-CarGel	Prospective preliminary hip series of 13 cases reported clinical improvement and MRI filling after BST-CarGel use for acetabular chondral delamination associated with FAI.	Clinical cartilage / hip case series
203	Tahoun	2018	PMID: 30195954	https://pubmed.ncbi.nlm.nih.gov/30195954/	Arthroscopic Repair of Acetabular Cartilage Lesions by Chitosan-Based Scaffold: Clinical Evaluation at Minimum 2 Years Follow-up	Hip cohort of 23 patients reported significant PRO improvement after acetabular chitosan-based scaffold repair, with mean follow-up 38.4 ± 7.0 months and mean defect size 3.5 ± 1.0 cm².	Clinical cartilage / hip cohort study
204	Tahoun	2020	PMID: 32462269	https://pubmed.ncbi.nlm.nih.gov/32462269/	Promising radiological outcome after repair of acetabular chondral defects by microfracture augmented with chitosan-based scaffold: mid-term T2 mapping evaluation	T2 mapping after acetabular chitosan scaffold repair in 21 patients and 189 ROIs showed repair-zone T2 values close to native cartilage at ≥24 months.	Clinical cartilage / hip imaging study
205	Tan	2009	PMID: 19167750	https://pubmed.ncbi.nlm.nih.gov/19167750/	Injectable in situ forming biodegradable chitosan-hyaluronic acid based hydrogels for cartilage tissue engineering	Developed injectable in situ-forming chitosan-hyaluronic acid hydrogels for cartilage tissue engineering.	Cartilage / osteochondral / In vitro hydrogel study
206	Tan	2012	PMID: 22409873	https://pubmed.ncbi.nlm.nih.gov/22409873/	Physical characterization and osteogenic activity of the quaternized chitosan-loaded PMMA bone cement	HACC-loaded PMMA showed lower polymerization temperature, prolonged setting, higher hydrophilicity, apatite formation and improved hMSC attachment/spreading compared with conventional comparators.	Bone cement / PMMA materials and cell study
207	Tan	2012	PMID: 22014946	https://pubmed.ncbi.nlm.nih.gov/22014946/	The use of quaternised chitosan-loaded PMMA to inhibit bacterial biofilm formation and support osteoblast adhesion	Quaternized chitosan-loaded PMMA was evaluated for biofilm inhibition and osteoblast adhesion support.	Bone cement / In vitro cement study
208	Tan	2014	PMID: 25070107	https://pubmed.ncbi.nlm.nih.gov/25070107/	In vivo effect of quaternized chitosan-loaded polymethylmethacrylate bone cement on prevention of infection	In vivo study evaluating quaternized chitosan-loaded PMMA for infection prevention in bone-cement settings.	Bone cement / In vivo cement infection study
209	Tang	2024	PMID: 38788694	https://pubmed.ncbi.nlm.nih.gov/38788694/	A Chitosan Scaffold Supports the Enhanced and Long-Term Culture of Nucleus Pulposus-Like Cells	Chitosan scaffold supported enhanced and long-term culture of nucleus pulposus-like cells, relevant to disc-cell engineering.	Intervertebral disc / spine / In vitro scaffold/cell study
210	Tang	2025	PMID: 41177493	https://pubmed.ncbi.nlm.nih.gov/41177493/	Osteoimmunomodulatory effects of biomimetic porous carboxymethyl chitosan/alginate/hydroxyapatite composite hydrogel scaffolds	Directional freeze-cast double-crosslinked CMCS/alginate/HA hydrogel scaffolds were tuned by HA content. The CAHA scaffolds promoted M1-to-M2 macrophage polarization, enhanced osteogenesis/angiogenesis and improved tibial defect healing at 8 weeks.	Bone regeneration / osteoimmunomodulation / Composite hydrogel scaffold
211	Tao	2020	PMID: 32848394	https://pubmed.ncbi.nlm.nih.gov/32848394/	Injectable Chitosan-Based Thermosensitive Hydrogel/Nanoparticle-Loaded System for Local Delivery of Vancomycin in the Treatment of Osteomyelitis	Injectable chitosan-based thermosensitive hydrogel/nanoparticle system provided local vancomycin delivery for osteomyelitis treatment.	Implant coating / infection / Preclinical drug-delivery study
212	Tardelli	2024	PMID: 39218539	https://pubmed.ncbi.nlm.nih.gov/39218539/	Chitosan coatings on titanium-based implants	Systematic review focusing on development, characterization and biological behavior of chitosan coatings on titanium-based implants; highlights antibacterial and pro-osteoblastic potential.	Review / overview / Systematic review
213	Tavakoli	2020	PMID: 32014476	https://pubmed.ncbi.nlm.nih.gov/32014476/	Incorporation of chitosan/graphene oxide nanocomposite into PMMA bone cement for orthopedic applications	A chitosan/graphene oxide nanocomposite was incorporated into PMMA bone cement to modify performance for orthopedic applications.	Bone cement / Cement nanocomposite study
214	Tey	2015	PMID: 25973370	https://pubmed.ncbi.nlm.nih.gov/25973370/	Arthroscopic Treatment of Hip Chondral Defects With Bone Marrow Stimulation and BST-CarGel	Technique paper describing arthroscopic BST-CarGel application after microfracture for acetabular cartilage lesions, establishing hip-specific surgical feasibility.	Clinical cartilage / hip technique paper
215	Tripathi	2025	PMID: 40008410	https://pubmed.ncbi.nlm.nih.gov/40008410/	Chitosan-Hydroxyapatite Composite Membranes Reinforced with Functionalized Multiwalled Carbon Nanotubes for Advancing Guided Bone Regeneration	Chitosan–hydroxyapatite membranes reinforced with functionalized MWCNTs were designed for guided bone regeneration. At 0.5% MWCNT, tensile strength increased from 5.25 MPa to 17.84 MPa and Young’s modulus from 66.89 MPa to 747.02 MPa.	Bone regeneration / guided bone regeneration membrane / Mechanical reinforcement
216	Tucker	2025	PMID: 41266425	https://pubmed.ncbi.nlm.nih.gov/41266425/	Dual chitosan hydrogel and polylactic acid microparticle delivery system reduces Staphylococcal osteomyelitis and soft tissue infection	An innately antimicrobial chitosan hydrogel containing fosfomycin-loaded PLA microparticles was tested against biofilm-forming S. aureus. In a rat chronic implant-associated osteomyelitis model, the combined CH+PLA treatment reduced bone defect area, plasma haptoglobin, and bacterial burden in bone and soft tissue.	Osteomyelitis / chitosan hydrogel + PLA microparticle delivery / in vivo implant-associated infection
217	Tunney	2008	PMID: 18266082	https://pubmed.ncbi.nlm.nih.gov/18266082/	Incorporation of chitosan in acrylic bone cement: effect on antibiotic release, bacterial biofilm formation and mechanical properties	Investigated chitosan in acrylic cement, including antibiotic release, biofilm formation and mechanical properties.	Bone cement / In vitro cement study
218	Venkatesan	2010	PMID: 20948907	https://pubmed.ncbi.nlm.nih.gov/20948907/	Chitosan composites for bone tissue engineering--an overview	Overview of chitosan-composite approaches, especially chitosan-hydroxyapatite systems, and their rationale for mimicking bone organic/inorganic phases.	Bone regeneration / scaffold / Review
219	Vilá y Rico	2016	PMID: 26870643	https://pubmed.ncbi.nlm.nih.gov/26870643/	Treatment of Osteochondral Lesions of the Talus With Bone Marrow Stimulation and Chitosan-Glycerol Phosphate/Blood Implants (BST-CarGel)	Technical article describing arthroscopic use of BST-CarGel with bone marrow stimulation for talar osteochondral lesions, emphasizing clot stabilization in a difficult joint environment.	Clinical cartilage / talus technique paper
220	Vivcharenko	2025	PMID: 41046091	https://pubmed.ncbi.nlm.nih.gov/41046091/	The effect of chitosan molecular weight and its content on the mechanical, microstructural and biological parameters of biomaterial intended for cartilage tissue regeneration	This study directly tested how chitosan molecular weight and concentration alter cartilage scaffold mechanics, pores and biocompatibility. A 2% medium-MW chitosan formulation (153.9 kDa) was identified as the most promising.	Cartilage repair / MW and content optimization / In vitro scaffold study
221	Wan	2025	PMID: 39832583	https://pubmed.ncbi.nlm.nih.gov/39832583/	Injectable biomimetic hydrogel based on modified chitosan and silk fibroin with decellularized cartilage extracellular matrix for cartilage repair and regeneration	p-Hydroxybenzene propanoic acid-modified chitosan, silk fibroin and decellularized cartilage ECM were enzymatically crosslinked into an injectable hydrogel. It supported BMSC adhesion/chondrogenesis and improved repair in rabbit trochlear and goat femoral-condyle defects.	Cartilage repair / ECM-mimetic injectable hydrogel / In vivo rabbit and goat models
222	Wang	2015	PMID: 25100662	https://pubmed.ncbi.nlm.nih.gov/25100662/	BMP-2 encapsulated polysaccharide nanoparticle modified biphasic calcium phosphate scaffolds for bone tissue engineering	BMP-2 encapsulated polysaccharide nanoparticles were used to modify biphasic calcium phosphate scaffolds for osteogenic delivery.	Drug / growth-factor delivery / In vivo/in vitro delivery scaffold study
223	Wang	2022	PMID: 35681160	https://pubmed.ncbi.nlm.nih.gov/35681160/	Application of vancomycin-impregnated calcium sulfate hemihydrate/nanohydroxyapatite/carboxymethyl chitosan injectable hydrogels combined with BMSC sheets for the treatment of infected bone defects in a rabbit model	Vancomycin-loaded CSH/nHA/CMCS hydrogels with BMSC sheets treated infected bone defects in 48 rabbits, combining infection control and bone regeneration at 4, 8 and 12 weeks.	Osteomyelitis/infected bone defect / animal study
224	Wang	2025	PMID: 40677390	https://pubmed.ncbi.nlm.nih.gov/40677390/	Multifunctional hydrogel promotes rotator cuff healing through anti-inflammation and vascularization	LA-CMCS-OHA hydrogel inhibited NF-κB signaling, promoted M2 macrophage polarization and VEGF-mediated vascularization, and improved tendon–bone regeneration in a rat rotator cuff model.	Rotator cuff / immunovascular hydrogel animal study
225	Wang	2026	PMID: 41621507	https://pubmed.ncbi.nlm.nih.gov/41621507/	Cartilage-mimetic hydrogels with multifunctions from grape seed protein and chitosan	A multifunctional cartilage-mimetic hydrogel based on PVA, grape seed protein and chitosan was engineered with antibacterial, antifouling, lubricating, wet-adhesive and mechanical functions. The PCG matrix reached compressive strength of 42 MPa; later functionalization reduced friction to 0.018 and achieved ~100% antibacterial rates.	Cartilage replacement / multifunctional hydrogel / material engineering
226	Wang	2026	PMID: 41502360	https://pubmed.ncbi.nlm.nih.gov/41502360/	Chiral-modified hydroxyapatite/chitosan scaffold for bone tissue engineering	Introduced chirality as a scaffold-design variable in HA/chitosan bone scaffolds, suggesting another structure–property axis for osteogenic engineering.	Bone regeneration / scaffold / Preclinical scaffold study
227	Weir	2010	PMID: 20451676	https://pubmed.ncbi.nlm.nih.gov/20451676/	Human bone marrow stem cell-encapsulating calcium phosphate scaffolds for bone repair	hBMSCs encapsulated in alginate beads and incorporated into CPC, CPC–chitosan, or CPC–chitosan–fiber constructs remained viable for 21 days. ALP activity increased 8-fold by day 14 without loss of mineral synthesis from chitosan/fiber reinforcement.	Bone cement / cell-encapsulating CPC study
228	Weir	2010	PMID: 20166217	https://pubmed.ncbi.nlm.nih.gov/20166217/	Osteoblastic induction on calcium phosphate cement-chitosan constructs for bone tissue engineering	Calcium phosphate cement-chitosan constructs supported osteoblastic induction, linking cement materials to tissue-engineering function.	Bone cement / In vitro cell/cement study
229	Wen	2024	PMID: 38225847	https://pubmed.ncbi.nlm.nih.gov/38225847/	Study on injectable chitosan hydrogel with tendon-derived stem cells for rotator cuff healing	Injectable chitosan hydrogel with tendon-derived stem cells was evaluated for rotator cuff healing.	Tendon / ligament / enthesis / Preclinical cell-hydrogel study
230	Willbold	2020	PMID: 31670896	https://pubmed.ncbi.nlm.nih.gov/31670896/	Possibilities and limitations of electrospun chitosan-coated polycaprolactone grafts for rotator cuff tear repair	Chitosan-coated PCL grafts supported cellular and vascular ingrowth in a rat infraspinatus model but did not provide biomechanical superiority at 8 weeks, offering balanced negative evidence.	Rotator cuff / scaffold animal study
231	Xia	2004	PMID: 15386401	https://pubmed.ncbi.nlm.nih.gov/15386401/	Tissue engineering of cartilage with the use of chitosan-gelatin complex scaffolds	Studied chitosan-gelatin complex scaffolds for cartilage engineering, supporting blended natural-polymer scaffold approaches.	Cartilage / osteochondral / In vitro cartilage scaffold study
232	Xiaojie	2025	PMID: 39793779	https://pubmed.ncbi.nlm.nih.gov/39793779/	A photo-thermal dual crosslinked chitosan-based hydrogel membrane for guided bone regeneration	A methacrylated carboxymethyl chitosan/silk fibroin/bioactive glass hydrogel membrane was rapidly cured under visible light/body temperature for guided bone regeneration. It supported barrier function, osteogenesis, angiogenesis and antibacterial activity, with rat skull-defect performance comparable to Bio-Gide.	Bone regeneration / guided bone regeneration membrane / Dual-crosslinked hydrogel
233	Xie	2019	PMID: 30673161	https://pubmed.ncbi.nlm.nih.gov/30673161/	Long-Term Prevention of Bacterial Infection and Enhanced Osteointegration of Chitosan-Coated Titanium Implants	Chitosan-coated titanium implants were investigated for long-term antibacterial protection and enhanced osseointegration.	Implant coating / infection / Preclinical implant study
234	Xu	2004	PMID: 14986327	https://pubmed.ncbi.nlm.nih.gov/14986327/	Fast-setting calcium phosphate scaffolds with tailored macropore formation rates for bone regeneration	Fast-setting CPC-chitosan scaffold systems were developed with controlled macroporosity for bone regeneration.	Bone cement / Cement/scaffold study
235	Yadav	2022	PMID: 35447131	https://pubmed.ncbi.nlm.nih.gov/35447131/	Orsellinic acid-loaded chitosan nanoparticles in gelatin/nanohydroxyapatite scaffolds for bone formation in vitro	Orsellinic-acid loaded chitosan nanoparticles within gelatin/nHA scaffolds were evaluated for in vitro bone-formation activity.	Drug / growth-factor delivery / In vitro delivery scaffold study
236	Yan	2010	PMID: 20648541	https://pubmed.ncbi.nlm.nih.gov/20648541/	Genipin-cross-linked collagen/chitosan biomimetic scaffolds for articular cartilage tissue engineering applications	Genipin-crosslinked collagen/chitosan scaffolds allowed tuning of morphology, crosslinking, swelling, biostability and dynamic compression behavior. The study supports crosslinking and chitosan ratio as cartilage scaffold design variables.	Cartilage scaffold / materials study
237	Yeşilyurt	2026	PMID: 41338506	https://pubmed.ncbi.nlm.nih.gov/41338506/	Injectable chitosan/maltodextrin/microcrystalline cellulose hydrogel for intervertebral disc repair	A newer injectable chitosan/maltodextrin/cellulose hydrogel strategy for intervertebral disc repair, expanding polymer-network approaches for IVD regeneration.	Intervertebral disc / spine / Preclinical hydrogel study
238	Younes	2015	PMID: 25738328	https://pubmed.ncbi.nlm.nih.gov/25738328/	Chitin and Chitosan Preparation from Marine Sources. Structure, Properties and Applications	Reviews recovery of chitin from marine organisms, comparing deproteinization/demineralization methods and showing that chitosan preparation conditions affect degree of acetylation and molecular weight. Also summarizes characterization methods and biological activities.	Chitin/chitosan source and processing / Review
239	Yousefi	2018	PMID: 30065798	https://pubmed.ncbi.nlm.nih.gov/30065798/	Fabrication of Novel Tubular Scaffold for Tendon Repair Based on Chitosan with ZnO Nanoparticles	Fabricated a tubular chitosan/ZnO nanoparticle scaffold for tendon repair, connecting antimicrobial/mineral nanoparticle functions with tendon biomaterials.	Tendon / ligament / enthesis / Scaffold study
240	Yu	2022	PMID: 35846837	https://pubmed.ncbi.nlm.nih.gov/35846837/	Carboxymethyl chitosan-alginate enhances bone repair effects of magnesium phosphate bone cement by promoting macrophage M2 polarization	Carboxymethyl chitosan-alginate enhanced magnesium phosphate cement bone repair partly through macrophage M2 polarization.	Bone cement / In vivo cement/immunomodulation study
241	Yuan	2019	PMID: 30680915	https://pubmed.ncbi.nlm.nih.gov/30680915/	The establishment and biological assessment of a whole tissue-engineered intervertebral disc with PBST fibers and a chitosan hydrogel in vitro and in vivo	Constructed a whole tissue-engineered intervertebral disc using PBST fibers and chitosan hydrogel, with in vitro and in vivo assessment.	Intervertebral disc / spine / In vitro/in vivo disc tissue-engineering study
242	Zang	2017	PMID: 29340024	https://pubmed.ncbi.nlm.nih.gov/29340024/	Chitosan composite scaffold combined with bone marrow-derived mesenchymal stem cells for bone regeneration: in vitro and in vivo evaluation	A 40:60 chitosan/bovine-derived xenograft composite scaffold improved pore architecture and compressive strength and supported human jaw BMSC osteogenic differentiation and rat calvarial bone repair.	Bone scaffold / in vitro-in vivo study
243	Zapata	2020	PMID: 32708078	https://pubmed.ncbi.nlm.nih.gov/32708078/	Acrylic Bone Cement Incorporated with Low Chitosan Loadings	Studied low-load chitosan incorporation in acrylic bone cement, focusing on material properties for orthopedic cement use.	Bone cement / Cement formulation study
244	Zarghami	2021	PMID: 34156547	https://pubmed.ncbi.nlm.nih.gov/34156547/	Prevention the formation of biofilm on orthopedic implants using chitosan/bioactive glass/vancomycin/Melittin coating	A multifunctional chitosan/bioactive glass/vancomycin/melittin coating was developed to prevent resistant bacterial biofilms on orthopedic implants.	Implant coating / infection / Implant coating study
245	Zarghami	2022	PMID: 35596852	https://pubmed.ncbi.nlm.nih.gov/35596852/	Improving bactericidal performance of implant composite coatings using chitosan-based materials	Study focused on improving bactericidal performance of implant composite coatings with chitosan-based strategies.	Implant coating / infection / Implant coating study
246	Zegre	2025	PMID: 40097053	https://pubmed.ncbi.nlm.nih.gov/40097053/	Dual-Loaded Chitosan-Based Nanoparticles: A Novel approach for treating polymicrobial osteomyelitis	Monodispersed chitosan nanoparticles were co-loaded with minocycline and voriconazole to target mixed bacterial/fungal osteomyelitis biofilms. The dual-loaded particles achieved up to 90% reduction of S. aureus/C. albicans polymicrobial biofilms and remained cytocompatible with human osteoblasts.	Osteomyelitis / polymicrobial infection / dual-loaded nanoparticles
247	Zhan	2024	PMID: 39342369	https://pubmed.ncbi.nlm.nih.gov/39342369/	Thermosensitive chitosan/nano-hydroxyapatite hydrogel with microspheres for sequential delivery of vancomycin and BMP-2 in chronic osteomyelitis	CS/nHA thermosensitive hydrogel with microspheres enabled sequential vancomycin/BMP-2 release over a 31-day evaluation and combined infection control with osteogenic support.	Osteomyelitis / dual-delivery hydrogel study
248	Zhang	2015	PMID: 26232670	https://pubmed.ncbi.nlm.nih.gov/26232670/	Biocomposite scaffolds for bone regeneration	Examined a chitosan-containing biocomposite scaffold for bone regeneration, relevant to composite scaffold design and osteogenic support.	Bone regeneration / scaffold / Preclinical scaffold study
249	Zhang	2015	PMID: 25890767	https://pubmed.ncbi.nlm.nih.gov/25890767/	Well-aligned chitosan-based ultrafine fibers committed teno-lineage differentiation of human induced pluripotent stem cells for tendon regeneration	Aligned chitosan-based fibers promoted tenogenic differentiation of human iPSCs, supporting topographical guidance for tendon engineering.	Tendon / ligament / enthesis / In vitro stem-cell scaffold study
250	Zhang	2019	PMID: 33405523	https://pubmed.ncbi.nlm.nih.gov/33405523/	Accelerated Bone Regenerative Efficiency by Regulating Sequential Release of BMP-2 and VEGF and Synergism with Sulfated Chitosan	Sequential release of BMP-2 and VEGF combined with sulfated chitosan accelerated bone regeneration, highlighting angiogenic-osteogenic coupling.	Drug / growth-factor delivery / Preclinical delivery scaffold study
251	Zhang	2024	PMID: 38919844	https://pubmed.ncbi.nlm.nih.gov/38919844/	An injectable magnesium-coordinated phosphate chitosan-based hydrogel loaded with vancomycin for antibacterial and osteogenesis in the treatment of osteomyelitis	CMPMg-VCM hydrogel combined vancomycin delivery, magnesium-associated osteogenic cues and anti-swelling behavior; antibacterial activity persisted after 12 days PBS immersion in the optimized group.	Osteomyelitis / injectable hydrogel animal study
252	Zhang	2024	PMID: 38370180	https://pubmed.ncbi.nlm.nih.gov/38370180/	Tendon stem cells seeded on dynamic chondroitin sulfate and chitosan hydrogel scaffold for tendon regeneration	Tendon stem cells on a dynamic chondroitin sulfate/chitosan hydrogel scaffold were studied for tendon-regeneration applications.	Tendon / ligament / enthesis / Preclinical scaffold/cell study
253	Zhang	2025	PMID: 39862088	https://pubmed.ncbi.nlm.nih.gov/39862088/	Hydroxyapatite Chitosan Gradient Pore Scaffold Activates Oxidative Phosphorylation Pathway to Induce Bone Formation	A gradient-pore hydroxyapatite/chitosan scaffold was reported to activate osteogenic responses, supporting architecture-driven bone regeneration.	Bone regeneration / scaffold / Preclinical scaffold study
254	Zhang	2025	PMID: 40541890	https://pubmed.ncbi.nlm.nih.gov/40541890/	Injectable oxidized hyaluronic acid/quaternized chitosan hydrogel encapsulated with diacerein microsphere for improved osteoarthritis treatment	Oxidized hyaluronic acid, quaternized chitosan and adipic acid dihydrazide formed an injectable dynamic hydrogel encapsulating diacerein microspheres. The system prolonged drug release to 47 days in vitro and over 31 days in rabbit joints, attenuating inflammation and supporting cartilage repair in osteoarthritis.	Osteoarthritis / injectable QCS-OHA hydrogel / drug delivery
255	Zhang	2025	PMID: 41245638	https://pubmed.ncbi.nlm.nih.gov/41245638/	PRP-loaded hydrogel for rotator cuff repair by promoting osteogenic differentiation and tendon regeneration	PRP–carboxymethyl chitosan–tannic acid hydrogel supported sustained PRP release, cell viability, tenogenic/osteogenic differentiation, and enhanced tendon–bone interface regeneration in rats.	Rotator cuff / PRP hydrogel animal study
256	Zhao	2018	PMID: 30966497	https://pubmed.ncbi.nlm.nih.gov/30966497/	Biomedical Applications of Chitosan and Its Derivative Nanoparticles	Reviews chitosan properties, derivative chemistry and nanoparticle formation, including applications in drug delivery, vaccine delivery, antimicrobial systems, callus and tissue regeneration.	Chitosan derivative nanoparticles / Biomedical review
257	Zhou	2022	PMID: 36110973	https://pubmed.ncbi.nlm.nih.gov/36110973/	A silk fibroin/chitosan/nanohydroxyapatite biomimetic bone scaffold	Developed a biomimetic silk fibroin/chitosan/nHA scaffold, integrating protein, polysaccharide and mineral phases for bone engineering.	Bone regeneration / scaffold / Preclinical scaffold study
258	Zhou	2025	PMID: 40942169	https://pubmed.ncbi.nlm.nih.gov/40942169/	Osteogenic Differentiation in Chitosan-Based Scaffolds via P28 and VEGF Delivery	P28 and VEGF delivery through chitosan-based scaffolds supported osteogenic differentiation, relevant to peptide/growth-factor functionalization.	Drug / growth-factor delivery / In vitro delivery scaffold study
