# Supplementary material for: Chitosan and Chitin-Derived Biomaterials in Orthopedics: A Structured Narrative Review of Polymer Design, Quantitative Performance, and Clinical Translation
Source: Polymers (Basel). 2026 Jul 1;18(13):1644. doi: 10.3390/polym18131644 (PMC13364060; doi:10.3390/polym18131644)
Supplement: Supplementary file 1 [file polymers-18-01644-s001.zip › Supplementary_Table_S2_Detailed_Application_Specific_Evidence_Tables_v11.xlsx]

## Sheet: S2A Design framework
S2A. Chitosan variables, material effects, and orthopedic consequences.
Chitosan variable or format	Main material effect	Orthopedic consequence	Representative evidence	Source links
Higher cationic charge / protonated amines	Interaction with anionic molecules, bacterial membranes and blood components	Antimicrobial activity, clot stabilization, protein binding	Di Martino, PMID: 15894370; Aguilar, PMID: 31431001	https://pubmed.ncbi.nlm.nih.gov/15894370/; https://pubmed.ncbi.nlm.nih.gov/31431001/
Mineralized chitosan with HAp/nano-HAp/CaP	Osteoconduction and improved stiffness	Bone regeneration and scaffold bioactivity	Piszko, PMID: 39194482; Liang, PMID: 41199403	https://pubmed.ncbi.nlm.nih.gov/39194482/; https://pubmed.ncbi.nlm.nih.gov/41199403/
Chitosan–GP/blood clot	Reduced clot retraction and improved defect residency	Marrow-stimulation cartilage repair	Hoemann, PMID: 16895758	https://pubmed.ncbi.nlm.nih.gov/16895758/; https://pubmed.ncbi.nlm.nih.gov/16322617/; https://pubmed.ncbi.nlm.nih.gov/20522834/
Quaternized chitosan / HACC	Contact-killing antibacterial surface	Biofilm-resistant cement/coating	Tan, PMID: 22014946	https://pubmed.ncbi.nlm.nih.gov/22014946/
Sulfated chitosan	Heparin-like growth-factor binding	BMP-2/VEGF synergy and angiogenesis–osteogenesis coupling	Zhang, PMID: 33405523	https://pubmed.ncbi.nlm.nih.gov/33405523/
Methacrylated/glycol chitosan	Photocrosslinkable hydrogel formation	Cartilage injectable hydrogel design	Park, PMID: 22935326	https://pubmed.ncbi.nlm.nih.gov/22935326/
Catechol-modified chitosan	Adhesion to wet tissues	Tendon-to-bone bioadhesion	Fang, PMID: 35026059	https://pubmed.ncbi.nlm.nih.gov/35026059/
Chitosan nanoparticles/microspheres	Controlled local delivery	Growth factor, drug, platelet lysate or antibiotic release	Kim, PMID: 12932714; Santo, PMID: 22684916	https://pubmed.ncbi.nlm.nih.gov/12932714/; https://pubmed.ncbi.nlm.nih.gov/22684916/
Chitosan cement additives	Faster setting, improved strength or antibacterial effect; sometimes mechanical compromise	Injectable bone repair or infection prevention	Sun, PMID: 16543283; Tunney, PMID: 18266082	https://pubmed.ncbi.nlm.nih.gov/16543283/; https://pubmed.ncbi.nlm.nih.gov/18266082/

## Sheet: S2B Quant targets
S2B. Application-specific quantitative design targets for orthopedic chitosan biomaterials.
Application	Most important quantitative targets	Representative examples	Source links
Bone scaffolds	Pore size, porosity, compressive strength, BV/TV, ALP, RUNX2, OCN, OPN	BNC–CS–GT–HAp: 384.5–498.7 µm pores, 66.0–81.4% porosity; HMTs–CHS: BV/TV 14.07 ± 0.84%	https://pubmed.ncbi.nlm.nih.gov/40742563/; https://pubmed.ncbi.nlm.nih.gov/41199403/
Cartilage hydrogels	Viability, modulus, GAG/DNA, COL2A1, adhesion strength	MeGC/HA: 87–90% viability at 40 s; GelMA-GC modulus 283 kPa, adhesion 60 kPa with stimulation	https://pubmed.ncbi.nlm.nih.gov/22935326/; https://pubmed.ncbi.nlm.nih.gov/37692373/
Osteochondral repair	Bilayer integration, clot retention, drill-hole geometry, subchondral remodeling	Chitosan–blood implants: molecular weight 10/40/150 kDa, DDA 80%, microdrill geometry-dependent response	https://pubmed.ncbi.nlm.nih.gov/16895758/; https://pubmed.ncbi.nlm.nih.gov/23324433/; https://pubmed.ncbi.nlm.nih.gov/28934884/
Implant coatings	Release duration, burst release, CFU/biofilm reduction, corrosion, screw mechanics	Tetracycline 89% / 7 days; Ag/chitosan anti-biofilm 89–92%; screw pullout preserved	https://pubmed.ncbi.nlm.nih.gov/21278528/; https://pubmed.ncbi.nlm.nih.gov/30673161/; https://pubmed.ncbi.nlm.nih.gov/40832958/
Bone cement	Setting time, injectability, flexural/compressive strength, elution, ISO safety	CPC–20% chitosan: setting 13 ± 1 min, flexural strength 14 ± 2 MPa	https://pubmed.ncbi.nlm.nih.gov/16543283/
Tendon/enthesis	Fiber diameter, load-to-failure, pull-out strength, adhesive strength, fibrocartilage formation	Aligned fibers 891 ± 71 nm; collagenase hydrogel load-to-failure 23.8 ± 8.13 N	https://pubmed.ncbi.nlm.nih.gov/25890767/; https://pubmed.ncbi.nlm.nih.gov/32069799/
Intervertebral disc	Gelation temperature/time, proteoglycan retention, DHI, T2 MRI, extrusion resistance	DCT hydrogel no extrusion after 10,000 cycles; C/G/GP gelation 31.1–33.8°C	https://pubmed.ncbi.nlm.nih.gov/24410394/; https://pubmed.ncbi.nlm.nih.gov/19769528/; https://pubmed.ncbi.nlm.nih.gov/28735027/

## Sheet: S2C Clinical cartilage
S2C. Detailed clinical cartilage repair evidence using chitosan/BST-CarGel systems.
Joint / region	Main studies	Study type	Key quantitative findings	Interpretation	Source links
Knee femoral condyle	Stanish, Shive, Méthot	RCT, 5-year follow-up, biopsy substudy	12-month fill 92.8% vs 85.2%; T2 70.5 vs 85.0 ms; 5-year fill 93.79% vs 86.96%; ICRS macro 10.7 vs 7.6	Strongest evidence; structural superiority over microfracture	https://pubmed.ncbi.nlm.nih.gov/26958314/; https://pubmed.ncbi.nlm.nih.gov/26069709/; https://pubmed.ncbi.nlm.nih.gov/24048551/
Knee focal OCL	Sofu	Comparative retrospective	46 patients, 25 vs 21, lesion 3.3 ± 0.7 cm², FU 24.4 months; similar clinical/MOCART outcomes vs HA scaffold	Comparable to hyaluronan scaffold; lesion size may matter	https://pubmed.ncbi.nlm.nih.gov/30069652/
Knee condylar osteochondral lesions	Akmeşe/Özbek	Scaffold-comparator evidence	Chitosan-based liquid scaffold vs hyaluronan-based soft scaffold	Both scaffolds improved outcomes, with no clear superiority of either material.	https://pubmed.ncbi.nlm.nih.gov/33930897/
Talus	Akmeşe, Camurcu, Vilá y Rico	Comparative clinical + technique	Camurcu: 32 vs 31, FU 32 ± 13 months, no global superiority; VAS function p = 0.022	Feasible but superiority over MF or HA scaffold unproven	https://pubmed.ncbi.nlm.nih.gov/32691616/; https://pubmed.ncbi.nlm.nih.gov/32757833/; https://pubmed.ncbi.nlm.nih.gov/26870643/
Hip	Tey, Tahoun, Rhee, John	Technique, case series, cohort, T2 mapping	Tahoun: 23 patients, FU 38.4 ± 7.0 months; Rhee: 37 hips, iHOT 40.4 → 59.1; John: THA conversion signal	Promising but mostly observational	https://pubmed.ncbi.nlm.nih.gov/32520591/; https://pubmed.ncbi.nlm.nih.gov/30116764/; https://pubmed.ncbi.nlm.nih.gov/28782498/; https://pubmed.ncbi.nlm.nih.gov/30195954/; https://pubmed.ncbi.nlm.nih.gov/32462269/; https://pubmed.ncbi.nlm.nih.gov/25973370/
Patella / PF joint	Calvo, Poggi, De Marziani	Case series, MRI follow-up	Calvo: Kujala +19, MOCART 67.67; Poggi: IKDC 46.2 → 74.1; De Marziani: FU 80.2 months, IKDC 46.3 → 70.1	Emerging positive evidence in difficult compartment	https://pubmed.ncbi.nlm.nih.gov/33906468/; https://pubmed.ncbi.nlm.nih.gov/38911189/; https://pubmed.ncbi.nlm.nih.gov/35678852/
Implementation/economics	Steinwachs, Frappier, Snow	Technique, model, feasibility	Frappier: 20-year savings €6448, large lesions €12,097–17,874	Supports adoption discussion but needs real-world validation	https://pubmed.ncbi.nlm.nih.gov/24601747/; https://pubmed.ncbi.nlm.nih.gov/30525942/; https://pubmed.ncbi.nlm.nih.gov/25126511/

## Sheet: S2D Delivery systems
S2D. Chitosan-based delivery systems and quantitative release performance.
Payload class	Representative system	Key quantitative data	Orthopedic target	Interpretation	Source links
BMP-2	rhBMP-2-loaded collagen/chitosan microspheres	Rabbit 15-mm radius defect; bridging by ~4 weeks, repair by 12 weeks	Segmental bone defect	Strong preclinical osteogenic delivery	https://pubmed.ncbi.nlm.nih.gov/22358865/; https://pubmed.ncbi.nlm.nih.gov/18667455/
BMP-2 + VEGF	Sequential BMP-2/VEGF + sulfated chitosan	BMP-2-first/VEGF-later improved vascular network and mature bone	Bone regeneration	Release sequence matters	https://pubmed.ncbi.nlm.nih.gov/33405523/
IL-8 + BMP-2	MBG scaffold + IL-8 chitosan microspheres	~85% IL-8 release / 7 days	Large segmental bone defect	Early recruitment + later osteogenesis	https://pubmed.ncbi.nlm.nih.gov/29449015/
P28 + VEGF	CS/HAp/FAp scaffold	Degradation within 8 weeks; dual delivery increased early osteogenic markers	Bone regeneration	Peptide + angiogenic factor synergy	https://pubmed.ncbi.nlm.nih.gov/40942169/
Platelet lysate	Chitosan–chondroitin sulfate nanoparticles	Protein release >1 month	Bone regeneration	Autologous biologic delivery	https://pubmed.ncbi.nlm.nih.gov/22684916/
17β-estradiol	PLGA NP in CS–HAp scaffold	NP ~240 nm, EE 54%, release 55–135 days	Bone regeneration	Long-term hormone delivery	https://pubmed.ncbi.nlm.nih.gov/25115579/
Sinapic acid	SA-loaded chitosan NP in PCL fibers	Optimal 50 µM SA	Bone regeneration	Small-molecule osteogenic delivery	https://pubmed.ncbi.nlm.nih.gov/31047045/
Boron	Boron-loaded chitosan NP scaffold	NP ~175 nm, pore ~100 µm, release up to 120 h	Bone regeneration	Trace-element osteoinduction	https://pubmed.ncbi.nlm.nih.gov/26004902/
Alendronate	Microfluidic chitosan nanoparticles	102–215 nm, max loading 32.42 ± 2.02%, faster at pH 5.8	Osteogenic differentiation	pH-responsive small-molecule delivery	https://pubmed.ncbi.nlm.nih.gov/32407840/
Vancomycin	VCM-NPs/chitosan thermogel	EE 60.1 ± 2.1%, loading 24.1 ± 0.84%, release 26 days	Osteomyelitis	Local antibiotic + bone repair	https://pubmed.ncbi.nlm.nih.gov/32848394/
Exosomes	QCS-OST/Exos hydrogel	Free Exos >80% / 1 day; hydrogel Exos ~80% / 14 days	Disc degeneration	Sustained anti-senescence biologic delivery	https://pubmed.ncbi.nlm.nih.gov/36731695/
IL-4 + SDF-1	Core–shell microhydrogel	MMP-2-responsive IL-4 + sustained SDF-1	Rotator cuff enthesis	MSC recruitment + M2 polarization	https://doi.org/10.1002/adhm.202404091

## Sheet: S2E Infection systems
S2E. Anti-infective chitosan-based orthopedic systems.
Study	Format	Antimicrobial strategy	Key quantitative findings	Main interpretation	Source links
Norowski	Chitosan coating on titanium	Tetracycline or chlorhexidine release	Tetracycline 89% / 7 days; chlorhexidine 100% / 2 days; tetracycline inhibition 95–99.9%	Release kinetics and cytotoxicity must be balanced	https://pubmed.ncbi.nlm.nih.gov/21278528/
Swanson	Modified titanium + vancomycin	Local vancomycin release	Release largely independent of measured surface morphology	Surface roughness and drug release may be separately tuned	https://pubmed.ncbi.nlm.nih.gov/21370447/
Nancy	Dopamine-anchored chitosan/gelatin–Sr-HAp on titanium	Vancomycin + mineral scaffold	HV1 47.55 ± 1.6 µg, HV2 82.45 ± 3.5 µg vancomycin	Titanium interface + antibiotic + osteogenic mineral	https://pubmed.ncbi.nlm.nih.gov/29197567/; https://doi.org/10.1016/j.ijbiomac.2017.11.174
Xie	PDA/HAp/AgNPs/chitosan coating	Controlled silver release	Anti-biofilm 91.7%, 89.5%, 92.0%	Strong dual antibacterial–osteogenic coating	https://pubmed.ncbi.nlm.nih.gov/30673161/
Croes	Porous Ti + chitosan/Ag or chitosan/vancomycin	Silver or vancomycin	Up to 4-log in vitro reduction; Ag failed in vivo	In vitro efficacy ≠ in vivo success	https://pubmed.ncbi.nlm.nih.gov/30268917/
Doymus	Ti + chitosan microspheres + nano-HAp	Ciprofloxacin release	Free release 100% / 21 days; immobilized 89%; burst 55% → 35%	Immobilization/nano-HAp tunes release and bioactivity	https://pubmed.ncbi.nlm.nih.gov/33283583/
Pawłowski	Ag-decorated TNT + chitosan/polymer coating	Nanosilver + smart polymer	TNT 97 ± 12 nm, AgNP 88 ± 8 nm, 99.9% E. coli elimination	Nanotube–Ag–chitosan smart coating	https://pubmed.ncbi.nlm.nih.gov/37728122/
Tao	Injectable CS thermogel/VCM nanoparticles	Vancomycin local delivery	EE 60.1 ± 2.1%, loading 24.1 ± 0.84%, release 26 days	Strong osteomyelitis hydrogel data	https://pubmed.ncbi.nlm.nih.gov/32848394/
Zhang	Mg-coordinated phosphate chitosan hydrogel	Vancomycin + Mg-mediated osteogenesis	CMPMg-VCM(50) antibacterial after 12 days PBS	Anti-infection + anti-osteolysis + osteogenesis	https://pubmed.ncbi.nlm.nih.gov/38919844/
Zhan	CS/nano-HAp thermosensitive hydrogel + microspheres	Sequential VAN + BMP-2	VAN release ~57%, BMP-2 ~13%, degradation 55.051% / 31 days	Antibiotic + osteogenic sequential release	https://pubmed.ncbi.nlm.nih.gov/39342369/
Wang	CSH/nano-HAp/CMCS hydrogel + BMSC sheets	Vancomycin + cell sheet	48 rabbits, 4/8/12 weeks	Single-stage infected bone defect repair	https://pubmed.ncbi.nlm.nih.gov/35681160/
López-González	3D-printed PCL/CS/Van scaffold	Vancomycin 1–20%	Release plateau within 24 h; no MSC cytotoxicity	Printable but release may be too rapid for chronic infection	https://pubmed.ncbi.nlm.nih.gov/37376211/
Ghimire	Chitosan-coated titanium screw	Anti-biofilm chemical immobilization	Yield 1.70 vs 1.76 Nm; pullout 68.66 vs 70.33 N	Hardware-level translation without mechanical loss	https://pubmed.ncbi.nlm.nih.gov/40832958/

## Sheet: S2F Bone cement
S2F. Chitosan-modified bone cement and injectable cement systems.
Cement system	Representative study	Chitosan role	Key quantitative data	Main conclusion	Source links
CPC + chitosan adjuvant	Leroux	Injectability/setting modifier	Injectability, setting, disintegration, toughness assessed	Additives must preserve surgical handling and strength	https://pubmed.ncbi.nlm.nih.gov/10458271/
CPC–chitosan–mannitol–fiber	Xu	Fast setting, antiwashout, macroporosity, reinforcement	Hardening 6.7 ± 1.6 min vs 69.5 ± 2.1 min; strength 4.6 ± 1.4 MPa	Strong early CPC–chitosan platform	https://pubmed.ncbi.nlm.nih.gov/14986327/
Injectable calcium phosphate/chitosan	Liu	Moldable injectable paste	Setting 5–30 min; citric acid increased strength	Simple injectable bone substitute	https://pubmed.ncbi.nlm.nih.gov/16774852/
CPC + 20% chitosan	Sun	Fast setting and reinforcement	Setting 13 ± 1 min vs 87 ± 7 min; flexural strength 14 ± 2 MPa vs 4 ± 1 MPa	Major setting/strength improvement	https://pubmed.ncbi.nlm.nih.gov/16543283/
CPC + chitosan microspheres	Meng	Resorbable porosity and degradation	10 wt% microspheres; compressive strength 14.78 ± 0.67 MPa	Better degradation and bone formation	https://pubmed.ncbi.nlm.nih.gov/25492197/
IP6-HAp + 2.5% chitosan solution	Konishi	Injectable chelate-setting cement	Setting 36.3 ± 4.7 min; compressive strength 19.0 ± 2.1 MPa	Biocompatible and osteoconductive	https://pubmed.ncbi.nlm.nih.gov/28517977/
Brushite CPC + CS–alginate complex	Lee	Polyelectrolyte complex modifier	0.5–1.5 v/v% complex; best CPC1, L/S 0.45	Improved setting/strength and rabbit bone formation	https://pubmed.ncbi.nlm.nih.gov/30423721/
MPC + CMCS/SA	Yu	Gel network and signaling interface	Best 2% CMCS/SA; FAK–Wnt activation	Mechanical + osteogenic signaling effects	https://pubmed.ncbi.nlm.nih.gov/35846837/
hBMSC-encapsulating CPC–chitosan	Weir	Cell-compatible reinforced cement	Viability maintained 21 days; ALP 8-fold by day 14	Cell-delivering cement feasible	https://pubmed.ncbi.nlm.nih.gov/20451676/; https://pubmed.ncbi.nlm.nih.gov/20166217/
CPC–chitosan–RGD	Chen	Cell-adhesive functionalized cement	Mineral synthesis 2× CPC–chitosan control	RGD improves attachment and osteogenesis	https://pubmed.ncbi.nlm.nih.gov/23092172/
CPC–chitosan + rhBMP-2	Weir	Growth-factor delivery	Flexural strength 19.8 ± 1.4 MPa; ALP 305 ± 111 with BMP	Osteoinductive injectable cement	https://pubmed.ncbi.nlm.nih.gov/20451676/; https://pubmed.ncbi.nlm.nih.gov/20166217/
HAp–chitosan–PMMA	Kim	Bioactive PMMA modification	Higher porosity/water uptake; lower exotherm; lower strength	Bioactivity improves but strength decreases	https://pubmed.ncbi.nlm.nih.gov/15147817/
PMMA + QCS nanoparticles	Shi	Antibacterial nanoparticle additive	10³-fold bacterial reduction at 15 wt% QCS NP	Strong antibiofilm potential	https://pubmed.ncbi.nlm.nih.gov/16338001/
PMMA + HACC	Tan	Quaternized antibacterial and osteogenic additive	20 wt% HACC; in vivo 10⁷ CFU MRSE rabbit model	Strongest PMMA anti-infective line	https://pubmed.ncbi.nlm.nih.gov/22014946/ ; https://pubmed.ncbi.nlm.nih.gov/25070107/ ; https://pubmed.ncbi.nlm.nih.gov/22409873/
PMMA + Cs/GO	Tavakoli	Nanocomposite reinforcement	25 wt% Cs/GO; strength +16.2%, modulus +69.1%, bending +24.0%	Reinforced PMMA possible	https://pubmed.ncbi.nlm.nih.gov/32014476/
Acrylic cement + chitosan	Zapata	Bioactivity/exotherm modifier	≥15 wt% improves bioactivity but lowers mechanics	Low-load indications only	https://pubmed.ncbi.nlm.nih.gov/32708078/
Gentamicin Palacos R + chitosan	Tunney	Attempted antibiotic-release enhancer	Decreased gentamicin release; mechanics below ISO after 28 days	Important negative evidence	https://pubmed.ncbi.nlm.nih.gov/18266082/

## Sheet: S2G Tendon RC
S2G. Tendon, ligament, enthesis, and rotator cuff chitosan systems.
Study	Application	Chitosan format	Model	Key quantitative / mechanistic findings	Interpretation	Source links
Zhang 2015	Achilles tendon regeneration	Aligned chitosan-based ultrafine fibers	hiPSC-derived MSCs; rat Achilles repair	Fiber diameter 891 ± 71 nm	Topographical guidance for tenogenic differentiation	https://pubmed.ncbi.nlm.nih.gov/26232670/; https://pubmed.ncbi.nlm.nih.gov/25890767/
Nowotny 2016	Tendon augmentation	Pure braided chitosan textile scaffold	hMSC in vitro; biomechanical comparison	95% DD, 350 kDa CS; cell number up to 6-fold over 28 days	Textile engineering of pure chitosan tendon analogues	https://pubmed.ncbi.nlm.nih.gov/27109607/
Jiang 2014	Flexor tendon adhesion prevention	TGF-β3-loaded chitosan scaffold	Synovial sheath engineering	Chitosan microsphere controlled release	Anti-adhesion controlled-release strategy	https://pubmed.ncbi.nlm.nih.gov/23564463/; https://pubmed.ncbi.nlm.nih.gov/31810037/; https://pubmed.ncbi.nlm.nih.gov/41260430/
Chen 2018	Achilles tendon repair	Asymmetric chitosan scaffold ± TSPCs	Rat Achilles defect, 4/6 weeks	Compact membrane + porous layer; improved COL1/COL3/TNMD	Combines tendon regeneration and adhesion prevention	https://pubmed.ncbi.nlm.nih.gov/29678676/
Yousefi 2018	Flexor tendon repair	Tubular chitosan/ZnO scaffold	48 rabbits, DDFT tenotomy, 4/8 weeks	85% DD, 2% w/v CS, 0.01% ZnO, complete absorption at 8 weeks	Reduced adhesion and improved histology	https://pubmed.ncbi.nlm.nih.gov/30065798/
Han 2019	ACL tendon–bone integration	CS/HA LbL membrane with SDF-1α/BMP-2	Rabbit ACL reconstruction	Improved BMSC recruitment, osteogenic differentiation, biomechanics	Bioactive graft-wrap interface	https://pubmed.ncbi.nlm.nih.gov/31819424/
Huang 2020	Tendon–bone healing	Thermosensitive C/G/GP hydrogel + collagenase	36 rabbits, tibial tunnel	Load-to-failure 23.8 ± 8.13 N vs 14.3 ± 3.9 N	Strong biomechanical evidence	https://pubmed.ncbi.nlm.nih.gov/32069799/
Wen 2024	Rotator cuff repair	TDSC-loaded CS hydrogel	36 rabbits, 4/8 weeks	Higher tendon/chondrogenic/osteogenic genes; higher ultimate load vs control	Cell-loaded injectable hydrogel	https://pubmed.ncbi.nlm.nih.gov/38225847/
Deprés-Tremblay 2019	Rotator cuff repair	Freeze-dried CS-PRP implant	Rabbit supraspinatus repair, n = 4 + 13	PMN recruitment 1–14 days, improved attachment, reduced HO	PRP residence and bone remodeling	https://pubmed.ncbi.nlm.nih.gov/30426861/
Willbold 2020	Rotator cuff patch	CS-g-PCL electrospun graft	51 rats, 3 groups, 8 weeks	No biomechanical superiority; good cell/vessel ingrowth	Important balanced evidence	https://pubmed.ncbi.nlm.nih.gov/31670896/
Fang 2022	Tendon-to-bone bioadhesion	Catechol-modified BGC bioadhesive	In vitro tendon–bone adhesion	6-fold stronger than commercial adhesives; ~1 MPa	Wet-tissue adhesive concept	https://pubmed.ncbi.nlm.nih.gov/35026059/
Zhang 2025	Rotator cuff repair	PRP-CMCS-TA hydrogel	Rat rotator cuff model	Higher BMD/BV/TV, maximum load, fibrocartilage	PRP sustained delivery + interface repair	https://pubmed.ncbi.nlm.nih.gov/39862088/; https://pubmed.ncbi.nlm.nih.gov/40541890/; https://pubmed.ncbi.nlm.nih.gov/41245638/
Wang 2025	Rotator cuff repair	LA-CMCS-OHA hydrogel	Rat acute RCT model	NF-κB inhibition, M2 polarization, VEGF-mediated vascularization	Immunovascular programming	https://pubmed.ncbi.nlm.nih.gov/40677390/
Chen 2025	Rotator cuff repair	CS/HA/SDF-1 shell + MMP-responsive IL-4 core	Rat rotator cuff model	MSC recruitment + M2 macrophage polarization	Smart inflammation-responsive delivery	https://pubmed.ncbi.nlm.nih.gov/39526494/; https://pubmed.ncbi.nlm.nih.gov/41230223/

## Sheet: S2H Disc spine
S2H. Chitosan-based intervertebral disc and spine applications.
Study	Target	Chitosan format	Model	Key quantitative / mechanistic findings	Interpretation	Source links
Mwale 2005	Disc tissue engineering	Genipin-crosslinked chitosan salts	Disc cells, mouse subcutaneous, human cadaveric disc	2.5% Protasan UP G213 + 5% genipin, 95% viability, cadaveric injection without leakage	Foundational injectable chitosan disc gel	https://pubmed.ncbi.nlm.nih.gov/15738668/
Roughley 2006	NP supplementation	Chitosan gel	IVD cells in vitro	Retained newly synthesized anionic proteoglycans in gel	Strong mechanistic rationale for NP repair	https://pubmed.ncbi.nlm.nih.gov/16125220/
Shao 2007	Annulus fibrosus	Alginate/chitosan hybrid fibers	Canine AF cells	Fiber diameter 40–100 µm, slower degradation, collagen I/II/aggrecan production	Early AF fiber scaffold	https://pubmed.ncbi.nlm.nih.gov/17326226/
Richardson 2008	NP-like differentiation	Chitosan–glycerophosphate hydrogel	Human MSCs, 4 weeks	NP-like matrix ratio; no osteogenic or collagen X expression	MSC-to-NP-like differentiation	https://pubmed.ncbi.nlm.nih.gov/17920676/
Cheng 2010	NP cell delivery	Chitosan–gelatin–GP hydrogel	Rabbit NP cells	Gelation 31.1–33.8°C, 1% gelatin optimal, higher sGAG	Thermosensitive NP cell carrier	https://pubmed.ncbi.nlm.nih.gov/19769528/
Smith 2014	NP regeneration	DCT triple-IPN hydrogel	Cadaveric human spine; NP/MSC culture	90% modulus within 10 h, no extrusion after 10,000 cycles	Strong biomechanical preclinical evidence	https://pubmed.ncbi.nlm.nih.gov/24410394/
Sun 2014	Gene/cell disc repair	Sox9-BMSC + C/GP hydrogel	50 rabbits, degenerated discs	Cells survived ≥12 weeks, improved T2 MRI/histology	Gene-enhanced chitosan cell carrier	https://pubmed.ncbi.nlm.nih.gov/24691466/
Naqvi 2015	Comparative hydrogel	Alginate vs chitosan	NP/BM cells, 21 days	NP viable in both; BM viability reduced in chitosan; alginate better sGAG/COL2	Important negative/comparator evidence	https://pubmed.ncbi.nlm.nih.gov/25060596/
Gullbrand 2017	NP augmentation	DCT hydrogel + zirconia	Goat ex vivo and in vivo	Restored ROM/neutral zone modulus; radiopaque delivery feasible	Large-animal translational feasibility	https://pubmed.ncbi.nlm.nih.gov/28735027/
Ghorbani 2017	NP-mimetic hydrogel	Multi-component chitosan–βGP–HA–CS–collagen–gelatin–silk	In vitro NP hydrogel	Gelation ~30 min at 37°C, cytocompatible	ECM-mimetic injectable hydrogel	https://pubmed.ncbi.nlm.nih.gov/28866193/
Doench 2018	NP viscosupplementation	Chitosan + cellulose nanofibers	Pig/rabbit spine models	1.7–3.3% CHI, 0.02–0.6% CNF, no leakage, disc height restoration	Polymers-relevant mechanical reinforcement	https://pubmed.ncbi.nlm.nih.gov/30961127/
Alinejad 2019	NP regeneration	Enhanced mechanical chitosan hydrogel	NP cells, mechanical testing	Injectable, matrix-retaining, improved mechanics	Addresses poor mechanical properties	https://pubmed.ncbi.nlm.nih.gov/30251916/
Liu 2019	AF tissue engineering	DAFM/chitosan + bFGF	AF stem cells	bFGF increased collagen I/II, aggrecan, GAG	AF-specific ECM hydrogel	https://pubmed.ncbi.nlm.nih.gov/30929614/
Adoungotchodo 2021	NP degenerative environment	Chitosan–gelatin + Link N	NP cells in normal/degenerative media	Link N increased GAG 4.7-fold in degenerative medium	Disease-microenvironment augmentation	https://pubmed.ncbi.nlm.nih.gov/33945627/
Huang 2023	Disc defect sealing	CSMA-PEGDA-L hydrogel	Rat tail puncture model	Stronger compression than single-crosslinked controls; slowed degeneration	Injectable annular/NP plugging	https://pubmed.ncbi.nlm.nih.gov/37576872/
Guan 2023	NP senescence	QCS-OST/Exos hydrogel	Human NP samples; rat IDD model	Storage modulus ~200 Pa, exosome release ~80% / 14 days	Exosome anti-senescence delivery	https://pubmed.ncbi.nlm.nih.gov/36731695/
Ma 2024	NP regeneration	DNPM/chitosan + GDF5 microspheres + NPSCs	Rat tail IDD model	NPSCs + GDF5 microspheres improved NP regeneration	Multi-biologic composite hydrogel	https://pubmed.ncbi.nlm.nih.gov/38200442/
Liu 2024	AF defect repair	DAFM/chitosan hydrogels	Rat tail 2 × 2 mm AF defect	DAFM/chitosan-1 improved Col-I/II/aggrecan ~2× vs formulation 2	Ratio-dependent AF repair	https://pubmed.ncbi.nlm.nih.gov/39223621/
Yuan 2019	Whole disc	PBST AF + chitosan NP hydrogel	Nude mouse + rabbit implantation	Disc height preserved at 4 weeks	Whole tissue-engineered disc concept	https://pubmed.ncbi.nlm.nih.gov/30680915/

## Sheet: S2I Performance windows
S2I. Cross-domain quantitative performance windows across applications.
Application	Key property	Representative range / value	Representative studies	Source links
Bone scaffold pore size	Pore diameter	90–498.7 µm across representative composites	Zang; Dasgupta; Phatchayawat; Liang	https://pubmed.ncbi.nlm.nih.gov/30423758/; https://pubmed.ncbi.nlm.nih.gov/41199403/; https://pubmed.ncbi.nlm.nih.gov/40742563/; https://pubmed.ncbi.nlm.nih.gov/29340024/
Bone scaffold porosity	Porosity	46.23% to >80%	Zang; Phatchayawat; Zhang	https://pubmed.ncbi.nlm.nih.gov/40742563/; https://pubmed.ncbi.nlm.nih.gov/29340024/
Bone regeneration outcome	BV/TV	14.07 ± 0.84% vs 9.74 ± 1.36%	Liang	https://pubmed.ncbi.nlm.nih.gov/41199403/
Cartilage hydrogel viability	Chondrocyte viability	87–90% at 40 s irradiation; 60–65% at 600 s	Park	https://pubmed.ncbi.nlm.nih.gov/22935326/
Cartilage adhesive hydrogel	Modulus / adhesion	283 kPa modulus; adhesion 38 → 52 → 60 kPa	Paul	https://pubmed.ncbi.nlm.nih.gov/37692373/
CPC setting	Setting/hardening time	6.7–36.3 min in optimized chitosan-containing systems	Xu; Sun; Konishi	https://pubmed.ncbi.nlm.nih.gov/28517977/; https://pubmed.ncbi.nlm.nih.gov/14986327/
CPC strength	Flexural/compressive strength	4.6–19.8 MPa in representative CPC studies	Xu; Weir; Konishi	https://pubmed.ncbi.nlm.nih.gov/28517977/; https://pubmed.ncbi.nlm.nih.gov/20451676/; https://pubmed.ncbi.nlm.nih.gov/20166217/; https://pubmed.ncbi.nlm.nih.gov/14986327/
Antibiotic coating release	Release duration	7–26 days depending system	Norowski; Doymus; Tao	https://pubmed.ncbi.nlm.nih.gov/33283583/; https://pubmed.ncbi.nlm.nih.gov/21278528/; https://pubmed.ncbi.nlm.nih.gov/32848394/
Antibiofilm coating	Biofilm inhibition	89.5–92.0% for PDA/HAp/AgNPs/chitosan	Xie	https://pubmed.ncbi.nlm.nih.gov/30673161/
Tendon–bone healing	Load-to-failure	23.8 ± 8.13 N vs 14.3 ± 3.9 N	Huang	https://pubmed.ncbi.nlm.nih.gov/32069799/
Bioadhesion	Adhesive strength	~1 MPa, ~6-fold above commercial adhesives	Fang	https://pubmed.ncbi.nlm.nih.gov/35026059/
Disc hydrogel loading	Extrusion resistance	No extrusion after 10,000 cycles	Smith	https://pubmed.ncbi.nlm.nih.gov/24410394/
Exosome hydrogel	Exosome release	Free >80% / 1 day vs hydrogel ~80% / 14 days	Guan	https://pubmed.ncbi.nlm.nih.gov/36731695/

## Sheet: S2J Structure matrix
S2J. Structure-property-performance matrix for orthopedic chitosan biomaterials.
Chitosan design variable	Main material effect	Biological or clinical consequence	Representative evidence	Source links
Cationic charge	Electrostatic binding to anionic molecules	Proteoglycan retention, clot stabilization, antibacterial activity	Roughley; Hoemann	https://pubmed.ncbi.nlm.nih.gov/16322617/; https://pubmed.ncbi.nlm.nih.gov/16895758/; https://pubmed.ncbi.nlm.nih.gov/20522834/; https://pubmed.ncbi.nlm.nih.gov/16125220/
Mineral composite phase	Higher stiffness, osteoconduction	Bone formation and osteogenic differentiation	Liang; Dasgupta; Piszko	https://pubmed.ncbi.nlm.nih.gov/30423758/; https://pubmed.ncbi.nlm.nih.gov/41199403/; https://pubmed.ncbi.nlm.nih.gov/39194482/
Quaternization / HACC	Contact-killing antibacterial surface	Antibiofilm cement/coating activity	Tan	https://pubmed.ncbi.nlm.nih.gov/22014946/; https://pubmed.ncbi.nlm.nih.gov/25070107/; https://pubmed.ncbi.nlm.nih.gov/32255058/
Sulfation	Heparin-like growth-factor binding	BMP-2/VEGF synergy	Zhang	https://pubmed.ncbi.nlm.nih.gov/33405523/
Catechol modification	Wet adhesion	Tendon-to-bone bioadhesion	Fang	https://pubmed.ncbi.nlm.nih.gov/35026059/
Fibrous alignment	Contact guidance	Tenogenic or chondrogenic differentiation	Zhang; Ragetly	https://pubmed.ncbi.nlm.nih.gov/19861178/
Microsphere/nanoparticle format	Controlled release	Growth-factor, drug, peptide, exosome delivery	Kim; Santo; Tao	https://pubmed.ncbi.nlm.nih.gov/22684916/; https://pubmed.ncbi.nlm.nih.gov/32848394/
Crosslinking density	Modulus and degradation control	Mechanical support versus cell viability trade-off	Park	https://pubmed.ncbi.nlm.nih.gov/22935326/
Mineral overlayer on coating	Slower release, increased bioactivity	Reduced burst, enhanced HA growth	Doymus	https://pubmed.ncbi.nlm.nih.gov/33283583/
Polymer-cement incorporation	Setting, strength, elution, exotherm changes	Can improve or impair cement safety	Sun; Tunney	https://pubmed.ncbi.nlm.nih.gov/18266082/

[truncated: 2 more sheets: S2K Maturity detail, S2L Evidence gaps]
