# Supplementary material for: Chitosan and Chitin-Derived Biomaterials in Orthopedics: A Structured Narrative Review of Polymer Design, Quantitative Performance, and Clinical Translation
Source: Polymers (Basel). 2026 Jul 1;18(13):1644. doi: 10.3390/polym18131644 (PMC13364060; doi:10.3390/polym18131644)
Supplement: Supplementary file 1 [file polymers-18-01644-s001.zip › Supplementary_Table_S3_Minimum_Reporting_Checklist_v10.xlsx]

## Sheet: Table S3 Checklist
Supplementary Table S3. Minimum reporting checklist for orthopedic chitosan biomaterials
Item-level checklist derived from the review's minimum reporting checklist, evidence gaps, and future-direction framework. Priority levels: Essential, Recommended, or Context-specific.
Category	Reporting item	Minimum information to report	Priority	Applicable orthopedic domains	Recommended reporting format / example	Why it matters	Evidence basis / source examples	Source URL(s)	Notes
Chitosan chemistry	Biological source and supplier	Report chitosan source (crustacean, fungal, insect, other), supplier/manufacturer, catalog/grade, lot/batch number, and whether medical/pharmaceutical grade was used.	Essential	All domains	Source: shrimp-shell chitosan, Sigma-Aldrich, medium MW, lot ####; or fungal chitosan, manufacturer, lot ####.	Source and extraction influence purity, molecular weight, DD/DDA, endotoxin/protein burden, solubility, immune response, and reproducibility.	Aranaz 2021; Younes 2015; Pellis 2022; Kozma 2022	https://pubmed.ncbi.nlm.nih.gov/34641071/ ; https://pubmed.ncbi.nlm.nih.gov/25738328/ ; https://pubmed.ncbi.nlm.nih.gov/35877478/ ; https://pubmed.ncbi.nlm.nih.gov/36235937/
Chitosan chemistry	Degree of deacetylation / acetylation	Report DD/DDA or DA, analytical method used, and whether values were supplier-provided or independently verified.	Essential	All domains	DD = 85% by 1H-NMR; or DDA = 80% by FTIR; include method and calculation.	Charge density, degradation, antimicrobial activity, cell response, solubility, crystallinity, protein interaction, and clot behavior depend on DD/DDA.	Foster 2015; Shagdarova 2026; Younes 2015	https://pubmed.ncbi.nlm.nih.gov/26305690/ ; https://pubmed.ncbi.nlm.nih.gov/41843878/ ; https://pubmed.ncbi.nlm.nih.gov/25738328/
Chitosan chemistry	Molecular weight and distribution	Report MW (Mn, Mw, viscosity-average MW if applicable), polydispersity/distribution when available, and method of determination.	Essential	All domains	Mw = 153.9 kDa by GPC; PDI = X; or low/medium/high MW only if exact data unavailable.	MW controls viscosity, gelation, injectability, degradation, release kinetics, immune/cell response, and scaffold mechanics.	Hwang 2002; Hsu 2004; Shagdarova 2026; Lafantaisie-Favreau 2013	https://pubmed.ncbi.nlm.nih.gov/11902927/ ; https://doi.org/10.1023/B:JPOL.0000031080.70010.0b ; https://pubmed.ncbi.nlm.nih.gov/41843878/ ; https://pubmed.ncbi.nlm.nih.gov/23324433/
Chitosan chemistry	Viscosity and solubility	Report solution viscosity, solvent, concentration, temperature, pH, and solubility limitations or derivatization used to improve solubility.	Essential	Hydrogels, coatings, cements, injectables	2% w/v chitosan in 0.1 M acetic acid; viscosity = X mPa·s at 25°C; pH adjusted to X.	Viscosity affects injectability, mixing, coating deposition, cement handling, hydrogel formation, and batch reproducibility.	Cheung 2015; Pellis 2022; Shagdarova 2026	https://pubmed.ncbi.nlm.nih.gov/26287217/ ; https://pubmed.ncbi.nlm.nih.gov/35877478/ ; https://pubmed.ncbi.nlm.nih.gov/41843878/
Chitosan chemistry	Derivative chemistry	Specify native chitosan or derivative type, substitution degree if relevant, reaction chemistry, purification, and confirmation method.	Essential	All modified chitosan systems	Carboxymethyl chitosan; HACC with 26% DS; methacrylated chitosan with degree of methacrylation X%; catechol-modified chitosan.	Derivative chemistry changes charge, solubility, antimicrobial behavior, growth-factor binding, photopolymerization, adhesion, and degradation.	Zhao 2018; Tan 2011; Fang 2022; Shagdarova 2026	https://pubmed.ncbi.nlm.nih.gov/30966497/ ; https://pubmed.ncbi.nlm.nih.gov/22014946/ ; https://pubmed.ncbi.nlm.nih.gov/35026059/ ; https://pubmed.ncbi.nlm.nih.gov/41843878/
Chitosan chemistry	Purity, residuals, and contaminants	Report purification steps and, where relevant, residual protein, ash/mineral content, heavy metals, residual solvent, residual crosslinker, and endotoxin.	Essential	All domains; especially immune, intra-articular, implant, and clinical systems	Endotoxin < X EU/mL; residual genipin/glutaraldehyde below threshold; ash/protein content quantified.	Contaminants may confound inflammation, cytotoxicity, antimicrobial activity, degradation, and regulatory safety.	Shagdarova 2026; Younes 2015; Pellis 2022	https://pubmed.ncbi.nlm.nih.gov/41843878/ ; https://pubmed.ncbi.nlm.nih.gov/25738328/ ; https://pubmed.ncbi.nlm.nih.gov/35877478/
Chitosan chemistry	Sterilization and storage effects	Report sterilization method, dose/exposure, timing, storage conditions, shelf life, and post-sterilization MW/DD/viscosity or performance changes when tested.	Essential	All translational systems	Gamma irradiation X kGy; ethylene oxide; filtration; aseptic processing; post-sterilization gelation and cytocompatibility verified.	Sterilization can alter chain length, viscosity, bioactivity, release kinetics, cytocompatibility, coating adhesion, and cement behavior.	Shagdarova 2026; Pellis 2022	https://pubmed.ncbi.nlm.nih.gov/41843878/ ; https://pubmed.ncbi.nlm.nih.gov/35877478/
Formulation	Polymer concentration and solvent system	Report chitosan %, solvent/acid type and concentration, pH, neutralization method, osmolality when cells or intra-articular/intradiscal injection are involved.	Essential	Hydrogels, scaffolds, injectables, coatings, cements	Chitosan 2% w/v in acetic acid; pH 7.2 after GP addition; osmolality X mOsm/kg.	Small changes in polymer concentration and pH can change gelation, modulus, degradation, cytotoxicity, and injectability.	Park 2012; Doench 2018; Younes 2015	https://pubmed.ncbi.nlm.nih.gov/22935326/ ; https://pubmed.ncbi.nlm.nih.gov/30961127/ ; https://pubmed.ncbi.nlm.nih.gov/25738328/
Formulation	Crosslinking strategy	Report crosslinker chemistry, concentration, reaction conditions, crosslinking time/temperature/light dose, and residual crosslinker assessment.	Essential	Hydrogels, scaffolds, coatings, bioadhesives	Genipin X%; Schiff-base OHA:CMCS ratio; 405 nm light for X s; riboflavin photoinitiator; residual crosslinker tested.	Crosslinking controls mechanics, degradation, swelling, cytocompatibility, adhesion, and release.	Park 2012; Li 2025; Hamidi 2025	https://pubmed.ncbi.nlm.nih.gov/22935326/ ; https://pubmed.ncbi.nlm.nih.gov/40799372/ ; https://pubmed.ncbi.nlm.nih.gov/40430373/
Formulation	Composite phase and ratios	Report all composite components and weight/volume ratios, including mineral, polymer, biologic, drug, nanoparticle, fiber, or cement components.	Essential	Bone, cartilage, infection, cement, tendon, disc	Chitosan:gelatin:nano-HAp ratio; HAp wt%; CPC:chitosan liquid/solid ratio; nano-HAp content; bioactive glass content.	Composite ratio drives osteoconduction, mechanical reinforcement, release, porosity, and biological performance.	Venkatesan 2010; Dasgupta 2018; Tang 2025	https://pubmed.ncbi.nlm.nih.gov/20948907/ ; https://pubmed.ncbi.nlm.nih.gov/30423758/ ; https://pubmed.ncbi.nlm.nih.gov/41177493/
Formulation	Payload identity and dose	Report payload name, source, purity, dose per scaffold/implant/animal, loading method, and whether payload is free, conjugated, encapsulated, or adsorbed.	Essential	Delivery, infection, bone, cartilage, tendon, disc	Vancomycin X mg/rabbit; BMP-2 X µg/scaffold; KGN conjugated to chitosan; exosome dose X particles.	Payload dose and presentation determine efficacy, safety, burst release, and translational comparability.	Tao 2020; Ding 2025; Santo 2012; Lei 2026	https://pubmed.ncbi.nlm.nih.gov/32848394/ ; https://pubmed.ncbi.nlm.nih.gov/40744171/ ; https://pubmed.ncbi.nlm.nih.gov/22684916/ ; https://pubmed.ncbi.nlm.nih.gov/41320389/
Architecture	Pore size and distribution	Report mean/range of pore size, measurement method, number of pores/images analyzed, and whether values differ between surface and interior.	Essential	Bone scaffolds, cartilage scaffolds, hydrogels, disc, tendon	Pore size 100–160 µm by SEM/µCT; surface vs internal pores reported separately.	Pore architecture regulates cell infiltration, vascularization, matrix deposition, degradation, and mechanical behavior.	Phatchayawat 2025; Liang 2025; Fathy 2025	https://pubmed.ncbi.nlm.nih.gov/40742563/ ; https://pubmed.ncbi.nlm.nih.gov/41199403/ ; https://pubmed.ncbi.nlm.nih.gov/40277483/
Architecture	Porosity and interconnectivity	Report total porosity, interconnectivity, method (µCT, mercury intrusion, liquid displacement), and scaffold shrinkage/swelling effects.	Essential	Scaffolds and porous hydrogels	Porosity 66–81%; interconnectivity quantified by µCT; scaffold swelling after hydration measured.	Porosity enables transport and ingrowth but may reduce mechanical strength; reporting is needed for structure–property comparison.	Gonçalves 2025; Phatchayawat 2025; Dasgupta 2018	https://pubmed.ncbi.nlm.nih.gov/40947209/ ; https://pubmed.ncbi.nlm.nih.gov/40742563/ ; https://pubmed.ncbi.nlm.nih.gov/30423758/
Architecture	Fiber/particle/microsphere dimensions	Report fiber diameter, alignment, particle/microsphere size distribution, PDI if nanoparticles, and morphology by SEM/TEM/optical methods.	Essential	Fibers, nanoparticles, microspheres, granular hydrogels	CHIMA microparticles 10.8 µm; GelMA microparticles 115.8 µm; nanoparticle size 102–215 nm; fiber diameter X nm.	Dimensions affect injectability, release kinetics, cell guidance, tissue infiltration, and mechanical reinforcement.	Khatami 2026; Moradikhah 2020; Zhang 2015	https://pubmed.ncbi.nlm.nih.gov/41898749/ ; https://pubmed.ncbi.nlm.nih.gov/32407840/ ; https://pubmed.ncbi.nlm.nih.gov/25890767/
Architecture	Coating thickness and surface characterization	Report coating thickness, uniformity, adhesion, roughness, wettability, corrosion behavior, delamination/wear resistance, and sterilization stability.	Essential	Implant coatings, screws, cages, titanium systems	Thickness X µm; roughness Ra X; coating stable after X days PBS; pull-off/scratch/wear test.	Antibacterial coatings must remain stable on hardware and not compromise corrosion, osseointegration, or mechanical fixation.	Xie 2019; Ghimire 2025; Doymus 2020; Palla-Rubio 2018	https://pubmed.ncbi.nlm.nih.gov/30673161/ ; https://pubmed.ncbi.nlm.nih.gov/40832958/ ; https://pubmed.ncbi.nlm.nih.gov/33283583/ ; https://pubmed.ncbi.nlm.nih.gov/30318220/
Architecture	3D printing / processing parameters	Report printer type, nozzle/needle size, pressure/speed, temperature, crosslinking, layer height, infill, filament diameter, and post-processing.	Recommended	3D-printed scaffolds and antibiotic constructs	Extrusion speed X mm/s; nozzle X µm; infill X%; post-crosslinking conditions.	Digital fabrication parameters determine pore architecture, reproducibility, mechanics, and scale-up feasibility.	Hefzollesan 2026; López-González 2023	https://pubmed.ncbi.nlm.nih.gov/41713526/ ; https://pubmed.ncbi.nlm.nih.gov/37376211/
Mechanics	Application-specific mechanical testing	Report relevant mechanical test type, standard, sample geometry, hydration state, strain rate, n, and environment.	Essential	All load-bearing or mechanically exposed systems	Compression for bone/disc; flexure for cement; shear/adhesion for cartilage; tension for tendon; torsion/pullout for screws.	Orthopedic biomaterials must meet tissue-specific mechanical windows; cytocompatibility alone is insufficient.	Sun 2007; Smith 2014; Fang 2022; Ghimire 2025	https://pubmed.ncbi.nlm.nih.gov/16543283/ ; https://pubmed.ncbi.nlm.nih.gov/24410394/ ; https://pubmed.ncbi.nlm.nih.gov/35026059/ ; https://pubmed.ncbi.nlm.nih.gov/40832958/
Mechanics	Wet/aged/fatigue performance	Report mechanics after hydration, degradation, aging, cyclic loading, fatigue, or clinically relevant environmental exposure.	Essential	Cements, disc, tendon, coatings, load-bearing bone	Mechanical properties after 28 days saline aging; cyclic loading 10,000 cycles; fatigue data when applicable.	Dry initial strength may not predict clinical performance after degradation, loading, or cement aging.	Tunney 2008; Smith 2014; Weir 2010	https://pubmed.ncbi.nlm.nih.gov/18266082/ ; https://pubmed.ncbi.nlm.nih.gov/24410394/ ; https://pubmed.ncbi.nlm.nih.gov/20166217/
Mechanics	Failure mode	Report where and how failure occurred, including adhesive vs cohesive failure, tendon–bone rupture, scaffold collapse, cement fracture, or coating delamination.	Recommended	Bioadhesives, tendon, cartilage, cement, coatings	Failure at hydrogel–tissue interface vs hydrogel body; tendon midsubstance failure; screw pullout mode.	Failure mode helps determine whether design limitation is interface adhesion, bulk mechanics, fixation, or tissue quality.	Fang 2022; Huang 2020; Ghimire 2025	https://pubmed.ncbi.nlm.nih.gov/35026059/ ; https://pubmed.ncbi.nlm.nih.gov/32069799/ ; https://pubmed.ncbi.nlm.nih.gov/40832958/
Rheology and injectability	Gelation time and temperature	Report sol–gel transition, gelation time, temperature, photopolymerization time/light dose, and clinically relevant working time.	Essential	Injectable hydrogels, disc hydrogels, cartilage gels, cement–hydrogel systems	Gelation at 31–34°C; 40 s visible-light irradiation; working time X min.	Surgeons need predictable handling and in situ stability; gelation affects cell viability and retention.	Park 2012; Cheng 2009; Doench 2018	https://pubmed.ncbi.nlm.nih.gov/22935326/ ; https://pubmed.ncbi.nlm.nih.gov/19769528/ ; https://pubmed.ncbi.nlm.nih.gov/30961127/
Rheology and injectability	Storage/loss modulus and shear behavior	Report G′, G″, strain/frequency sweep, yield strain, self-healing, shear-thinning, and recovery after injection when relevant.	Essential	Hydrogels, granular hydrogels, disc, cartilage, osteomyelitis	G′ ≈ 200 Pa; gel–sol transition strain 257.3%; self-healing recovery X%.	Rheology predicts injectability, defect filling, retention, extrusion risk, and cellular mechanobiology.	Guan 2023; Khatami 2026; Hu 2026	https://pubmed.ncbi.nlm.nih.gov/36731695/ ; https://pubmed.ncbi.nlm.nih.gov/41898749/ ; https://pubmed.ncbi.nlm.nih.gov/41660116/
Rheology and injectability	Injection method	Report needle gauge, injection force, injected volume, injection time, anatomic access, and leakage/extrusion testing.	Essential	Disc, osteomyelitis, cartilage, injectable cement, hydrogels	Needle gauge X; injection force X N; volume X µL/mL; no leakage after injection/cyclic loading.	Injectability is a translational handling variable and can determine feasibility in arthroscopy, disc, or debridement cavities.	Doench 2018; Gullbrand 2017; Smith 2014	https://pubmed.ncbi.nlm.nih.gov/30961127/ ; https://pubmed.ncbi.nlm.nih.gov/28735027/ ; https://pubmed.ncbi.nlm.nih.gov/24410394/
Degradation and stability	Mass loss and degradation kinetics	Report degradation medium, enzyme/cell presence, timepoints, mass loss, swelling, mechanical retention, and pH changes.	Essential	All degradable scaffolds/hydrogels/cements	Mass loss at 1, 4, 8, 12 weeks; lysozyme/PBS conditions; mechanics after degradation.	Regeneration requires degradation rate to match tissue ingrowth; degradation products may affect inflammation and pH.	Lafantaisie-Favreau 2013; Hamidi 2025; Shagdarova 2026	https://pubmed.ncbi.nlm.nih.gov/23324433/ ; https://pubmed.ncbi.nlm.nih.gov/40430373/ ; https://pubmed.ncbi.nlm.nih.gov/41843878/
Degradation and stability	Molecular degradation	Report post-degradation MW/DD when possible and whether sterilization or degradation altered polymer chains.	Recommended	Translational hydrogels, injectable systems, implants	GPC MW before/after sterilization or degradation; DDA unchanged/changed.	Macroscopic mass loss may not capture polymer chain scission or altered bioactivity.	Shagdarova 2026; Younes 2015	https://pubmed.ncbi.nlm.nih.gov/41843878/ ; https://pubmed.ncbi.nlm.nih.gov/25738328/
Payload delivery	Encapsulation/loading efficiency	Report encapsulation efficiency, loading capacity, actual delivered dose, and assay used to quantify payload.	Essential	Drug/growth factor/exosome/ion delivery	EE = 60.1 ± 2.1%; drug loading = 24.1 ± 0.84%; exosome dose quantified.	Without loading data, dose and comparability cannot be assessed.	Tao 2020; Moradikhah 2020; Santo 2012	https://pubmed.ncbi.nlm.nih.gov/32848394/ ; https://pubmed.ncbi.nlm.nih.gov/32407840/ ; https://pubmed.ncbi.nlm.nih.gov/22684916/
Payload delivery	Release kinetics	Report burst release, cumulative release, release medium, sink conditions, timepoints, curve fitting if used, and duration relative to clinical need.	Essential	Delivery, infection, bone, cartilage, disc, tendon	Burst 35% vs 55%; 26-day vancomycin release; >1 month platelet lysate release; 47-day diacerein release.	Release kinetics must match infection, inflammation, osteogenesis, chondrogenesis, or disc degeneration timelines.	Doymus 2020; Tao 2020; Zhang 2025 OA; Guan 2023	https://pubmed.ncbi.nlm.nih.gov/33283583/ ; https://pubmed.ncbi.nlm.nih.gov/32848394/ ; https://pubmed.ncbi.nlm.nih.gov/40541890/ ; https://pubmed.ncbi.nlm.nih.gov/36731695/
Payload delivery	Retained bioactivity after release	Verify biological activity of released protein/drug/exosome/peptide, not only concentration.	Essential	Growth factors, exosomes, antibiotics, peptides	Released BMP-2 induces ALP; released antibiotic maintains inhibition zone; released exosomes alter senescence markers.	Payload degradation or binding can reduce functional activity despite measurable release.	Weir 2010; Guan 2023; Simpson 2024	https://pubmed.ncbi.nlm.nih.gov/20166217/ ; https://pubmed.ncbi.nlm.nih.gov/36731695/ ; https://pubmed.ncbi.nlm.nih.gov/38534643/
Cell response	Cell identity and culture conditions	Report species, cell type, donor source, passage, seeding density, medium, oxygen tension, growth factors, and culture duration.	Essential	All in vitro cell studies	BMSCs passage 3, X cells/scaffold; chondrocytes from rabbit; NP cells; hUSCs; hPDLCs; culture medium details.	Different cell sources respond differently to chitosan formulation and mechanics.	Naqvi 2014; Liu 2021; Kazimierczak 2021	https://pubmed.ncbi.nlm.nih.gov/25060596/ ; https://pubmed.ncbi.nlm.nih.gov/33979024/ ; https://pubmed.ncbi.nlm.nih.gov/33498630/
Cell response	Viability/proliferation/morphology	Report viability assay, live/dead imaging, proliferation, morphology, penetration/distribution, and timepoints.	Essential	All cell studies	Viability %, live/dead images, DNA content, cell distribution in scaffold depth.	Cytocompatibility claims require quantitative and spatial evidence.	Park 2012; Nettles 2002; Correia 2011	https://pubmed.ncbi.nlm.nih.gov/22935326/ ; https://pubmed.ncbi.nlm.nih.gov/12932714/ ; https://pubmed.ncbi.nlm.nih.gov/21517692/
Cell response	Lineage and matrix markers	Report domain-specific markers and matrix deposition using gene, protein, histochemical, or biochemical assays.	Essential	Bone, cartilage, tendon, disc	Bone: ALP, RUNX2, COL1, OCN, OPN. Cartilage/disc: GAG, COL2, aggrecan, SOX9. Tendon: SCX, TNMD, COL1/3.	Regeneration requires lineage-appropriate matrix, not only cell survival.	Rajagopal 2020; Richardson 2007; Zhang 2015 tendon	https://pubmed.ncbi.nlm.nih.gov/33014353/ ; https://pubmed.ncbi.nlm.nih.gov/17920676/ ; https://pubmed.ncbi.nlm.nih.gov/25890767/
Immune response	Innate immune cell recruitment	Report neutrophils, macrophages, osteoclasts, and foreign-body response when chitosan is expected to modulate wound repair or inflammation.	Recommended	Cartilage clot implants, bone, tendon, coatings	Neutrophil recruitment 1–14 days; osteoclast-mediated remodeling; macrophage phenotype.	Chitosan can modulate acute inflammation, clot remodeling, bone resorption, and healing.	Chevrier 2007; Hoemann 2010; Lafantaisie-Favreau 2013	https://pubmed.ncbi.nlm.nih.gov/17008111/ ; https://pubmed.ncbi.nlm.nih.gov/20522834/ ; https://pubmed.ncbi.nlm.nih.gov/23324433/
Immune response	Macrophage polarization and cytokines	Report M1/M2 markers, cytokines, NF-κB or related pathways, and whether immune phenotype influences osteogenesis/angiogenesis.	Recommended	Osteoimmunomodulatory scaffolds, tendon/rotator cuff, infection	IL-4, IL-10, IL-13, TGF-β, TNF-α, CD86/CD206, iNOS/Arg1.	Osteoimmunomodulatory chitosan systems require immune-to-regeneration linkage.	Kazimierczak 2021; Tang 2025; Wang 2025 rotator cuff	https://pubmed.ncbi.nlm.nih.gov/33498630/ ; https://pubmed.ncbi.nlm.nih.gov/41177493/ ; https://pubmed.ncbi.nlm.nih.gov/40677390/
Antibacterial response	Microbial strain and inoculum	Report species, strain, resistance phenotype, inoculum, planktonic vs biofilm model, and polymicrobial conditions when applicable.	Essential	Coatings, osteomyelitis, cement, nanoparticles	S. aureus ATCC/MRSA/VRSA; S. epidermidis; E. coli; C. albicans; CFU/mL; mono- vs polymicrobial biofilm.	Antimicrobial activity depends on strain, inoculum, biofilm maturity, and polymicrobial context.	Ke 2021; Zegre 2025; Simpson 2024	https://pubmed.ncbi.nlm.nih.gov/33804268/ ; https://pubmed.ncbi.nlm.nih.gov/40097053/ ; https://pubmed.ncbi.nlm.nih.gov/38534643/
Antibacterial response	Biofilm and bacterial burden endpoints	Report CFU, biofilm biomass, LIVE/DEAD, time-kill, inhibition zone, recurrence, and host tissue bacterial burden where relevant.	Essential	Implant infection, osteomyelitis, coatings, cements	CFU reduction; 89–92% biofilm inhibition; 4-log reduction; bone and soft-tissue bacterial burden.	Biofilm prevention and in vivo infection control are clinically more relevant than short-term planktonic inhibition alone.	Xie 2019; Croes 2018; Tucker 2025	https://pubmed.ncbi.nlm.nih.gov/30673161/ ; https://pubmed.ncbi.nlm.nih.gov/30268917/ ; https://pubmed.ncbi.nlm.nih.gov/41266425/
Antibacterial response	Host-cell compatibility alongside antimicrobial testing	Report osteoblast/MSC/fibroblast viability, mineralization, ALP, inflammatory markers, and cytotoxicity under antibacterial formulation conditions.	Essential	Coatings, nanoparticles, hydrogels, cements	Osteoblast viability with drug-loaded coating; ALP/mineralization; macrophage response.	An antibacterial system that impairs osseointegration or host tissue repair may fail translationally.	Croes 2018; Xie 2019; Zegre 2025	https://pubmed.ncbi.nlm.nih.gov/30268917/ ; https://pubmed.ncbi.nlm.nih.gov/30673161/ ; https://pubmed.ncbi.nlm.nih.gov/40097053/
In vivo model	Animal and defect details	Report species, strain/breed, sex, age, weight, group size, defect site, size, critical-size rationale, loading environment, and follow-up duration.	Essential	All in vivo studies	Rat 8-mm calvarial defect; rabbit 15-mm radius defect; sheep 1 cm² chondral defect; goat disc model.	Heterogeneous models limit comparison; defect size and loading determine healing potential.	Oryan 2016; Liang 2025; Hoemann 2005; Gullbrand 2017	https://pubmed.ncbi.nlm.nih.gov/27590825/ ; https://pubmed.ncbi.nlm.nih.gov/41199403/ ; https://pubmed.ncbi.nlm.nih.gov/16322617/ ; https://pubmed.ncbi.nlm.nih.gov/28735027/
In vivo model	Randomization, blinding, and attrition	Report randomization, allocation concealment when relevant, blinded scoring, exclusions, attrition, adverse events, and animal welfare details.	Essential	All in vivo studies	Randomized knees/defects; blinded histological scoring; excluded animals and reasons.	Bias control is essential for preclinical credibility and future meta-analysis.	General preclinical best practice; applied across the final evidence base	https://arriveguidelines.org/; https://www.consort-statement.org/
In vivo model	Disease-specific microenvironment	Report whether the model includes osteoporosis, infection, iron overload, OA, degeneration, delayed repair, aged tissue, or immunocompromise.	Recommended	Osteoporotic bone, osteomyelitis, OA, disc, tendon	OVX rat/rabbit osteoporosis; iron-overload osteoporosis; chronic implant osteomyelitis; needle-puncture disc degeneration.	Disease-specific environments can change degradation, inflammation, mechanics, and efficacy.	Lei 2026; Lin 2026; Tucker 2025; Hu 2026	https://pubmed.ncbi.nlm.nih.gov/41320389/ ; https://pubmed.ncbi.nlm.nih.gov/41611420/ ; https://pubmed.ncbi.nlm.nih.gov/41266425/ ; https://pubmed.ncbi.nlm.nih.gov/41660116/
Imaging	Bone imaging metrics	Report µCT scanner settings and outcomes such as BV/TV, BMD, trabecular thickness/number/separation, defect closure, and 3D reconstruction method.	Essential	Bone, cement, infection, tendon-to-bone	BV/TV %, Tb.Th, Tb.N, BMD, defect closure at stated timepoints.	Quantitative imaging supports comparison of mineralized tissue repair and scaffold degradation.	Liang 2025; Oryan 2016; Cai 2026	https://pubmed.ncbi.nlm.nih.gov/41199403/ ; https://pubmed.ncbi.nlm.nih.gov/27590825/ ; https://pubmed.ncbi.nlm.nih.gov/41803791/
Imaging	Cartilage imaging metrics	Report lesion filling, MOCART/MOCART 2.0, T2 mapping, ROI method, MRI sequence, and timepoints.	Essential	Clinical and preclinical cartilage	Lesion filling %, T2 relaxation ms, MOCART 2.0 score, ROI count/location.	Structural cartilage improvement may not mirror clinical symptoms; imaging must be standardized.	Stanish 2013; Shive 2015; Tahoun 2020	https://pubmed.ncbi.nlm.nih.gov/24048551/ ; https://pubmed.ncbi.nlm.nih.gov/26069709/ ; https://pubmed.ncbi.nlm.nih.gov/32462269/
Imaging	Disc/spine imaging metrics	Report disc height index, T2 MRI, Pfirrmann grade, radiopacity, annular integrity, extrusion/leakage, and motion segment imaging.	Essential	Disc and spine	DHI; T2 signal; radiopaque hydrogel location; no extrusion after cyclic loading.	Disc therapies require proof of retention, hydration preservation, and structural restoration.	Gullbrand 2017; Guan 2023; Smith 2014	https://pubmed.ncbi.nlm.nih.gov/28735027/ ; https://pubmed.ncbi.nlm.nih.gov/36731695/ ; https://pubmed.ncbi.nlm.nih.gov/24410394/
Histology	Staining and scoring	Report stains, scoring systems, scorer blinding, number of sections, region of interest, and representative/full-size images.	Essential	All tissue regeneration studies	ICRS II, O’Driscoll, H&E, Safranin-O, Masson, toluidine blue, Von Kossa.	Histology validates tissue type, integration, inflammation, and matrix quality beyond imaging.	Méthot 2016; Poggi 2022; Oryan 2016	https://pubmed.ncbi.nlm.nih.gov/26958314/ ; https://pubmed.ncbi.nlm.nih.gov/35678852/ ; https://pubmed.ncbi.nlm.nih.gov/27590825/
Histology	Histomorphometry and immunostaining	Report quantitative tissue areas, collagen/GAG/mineralization markers, bone–implant contact, fibrocartilage area, and integration metrics.	Recommended	Bone, cartilage, tendon, disc, coatings	COL2/COL1, aggrecan, GAG, OCN/OPN, CD31, CD68/CD206, bone–implant contact.	Quantitative histology prevents overinterpretation of representative images.	Méthot 2016; Huang 2020; Deprés-Tremblay 2018	https://pubmed.ncbi.nlm.nih.gov/26958314/ ; https://pubmed.ncbi.nlm.nih.gov/32069799/ ; https://pubmed.ncbi.nlm.nih.gov/30426861/
Clinical outcomes	Eligibility, lesion and surgical variables	Report age/sex, BMI where relevant, lesion size/location/depth, containment, prior surgery, concomitant procedures, surgical technique, and rehab protocol.	Essential	Clinical cartilage, implant, future clinical studies	Femoral condyle lesion size; acetabular defect size; FAI correction; talus lesion cystic involvement; microfracture geometry.	Clinical outcomes are confounded by anatomy, lesion size, concomitant procedures, and rehabilitation.	Stanish 2013; Tahoun 2018; Camurcu 2020	https://pubmed.ncbi.nlm.nih.gov/24048551/ ; https://pubmed.ncbi.nlm.nih.gov/30195954/ ; https://pubmed.ncbi.nlm.nih.gov/32757833/
Clinical outcomes	PROMs and functional outcomes	Report validated PROMs, pain/function scales, return to sport/work, minimal clinically important difference when available, and follow-up timepoints.	Essential	Clinical studies	WOMAC, IKDC, KOOS, AOFAS, HOS, iHOT-33, VAS, Tegner.	Structural superiority does not always translate into symptom superiority.	Shive 2015; Camurcu 2020; Poggi 2022	https://pubmed.ncbi.nlm.nih.gov/26069709/ ; https://pubmed.ncbi.nlm.nih.gov/32757833/ ; https://pubmed.ncbi.nlm.nih.gov/35678852/
Clinical outcomes	Failure, revision and safety	Report device/procedure-related adverse events, infection, inflammatory reaction, readmission, reoperation, revision, arthroplasty conversion, and complications.	Essential	Clinical and translational studies	THA/TKA conversion, revision cartilage surgery, sterile inflammatory reaction, infection recurrence.	Translation depends on durability and safety, not only early structural or PROM improvement.	Rhee 2018; John 2020; Frappier 2014	https://pubmed.ncbi.nlm.nih.gov/30116764/ ; https://pubmed.ncbi.nlm.nih.gov/32520591/ ; https://pubmed.ncbi.nlm.nih.gov/24601747/
Comparator	Standard-of-care comparator	Use a clinically meaningful comparator whenever possible, not only empty defect or untreated control.	Essential	All domains	Microfracture alone; HA/collagen scaffold; calcium sulfate/PMMA carrier; alginate hydrogel; commercial cement; standard suture repair.	Weak comparators overstate biomaterial benefit and limit translation.	Stanish 2013; Sofu 2019; Akmeşe 2020; Tunney 2008	https://pubmed.ncbi.nlm.nih.gov/24048551/ ; https://pubmed.ncbi.nlm.nih.gov/30069652/ ; https://pubmed.ncbi.nlm.nih.gov/32691616/ ; https://pubmed.ncbi.nlm.nih.gov/18266082/
Comparator	Component controls	Include matched controls for chitosan-free material, payload-free material, polymer-only, ceramic-only, and crosslinker/sterilization effects when mechanistically relevant.	Recommended	Preclinical and material studies	Scaffold +/− HA; chitosan-only vs chitosan–gelatin; drug-free vs drug-loaded; sterilized vs nonsterile.	Component controls clarify whether effects arise from chitosan, mineral, drug, architecture, cells, or growth factors.	Oryan 2016; Dasgupta 2018; Bell 2017	https://pubmed.ncbi.nlm.nih.gov/27590825/ ; https://pubmed.ncbi.nlm.nih.gov/30423758/ ; https://pubmed.ncbi.nlm.nih.gov/28934884/
Statistics	Sample size and power	Report sample-size rationale, power calculation when appropriate, unit of analysis, and whether paired/bilateral designs were handled correctly.	Essential	Animal and clinical studies	Power based on BV/TV difference; defect/knee/animal treated as correct statistical unit.	Small animal studies and bilateral models can inflate significance if unit-of-analysis is wrong.	General study-quality requirement; limitation identified in the final evidence base	https://arriveguidelines.org/; https://www.consort-statement.org/
Statistics	Effect estimates and uncertainty	Report mean ± SD/SEM clearly, confidence intervals when possible, exact p-values, effect sizes, and multiple comparison corrections.	Essential	All quantitative studies	BV/TV 14.07 ± 0.84%; 95% CI; exact p-value; pre-specified statistical test.	Quantitative narrative synthesis depends on extractable and comparable numerical data.	Limitations synthesis; narrative-review need for quantitative support	https://www.equator-network.org/; https://www.consort-statement.org/
Statistics	Missing data and exclusions	Report missing data, animal deaths, failed implants, unusable scans, excluded samples, and whether analysis was intention-to-treat in clinical studies.	Recommended	Animal and clinical studies	CONSORT-like flow for clinical studies; attrition table for animal models.	Transparent attrition prevents overestimation of treatment success.	General clinical/preclinical reporting practice	https://arriveguidelines.org/; https://www.consort-statement.org/
Translation and manufacturing	Scalability and reproducibility	Report batch reproducibility, manufacturing method, critical process parameters, and feasible scale-up route.	Recommended	Translational materials	Freeze-drying batch criteria; 3D printing parameters; coating process; cement mixing protocol.	A material that works once at laboratory scale may fail under clinical manufacturing conditions.	Pellis 2022; Kozma 2022; Shagdarova 2026	https://pubmed.ncbi.nlm.nih.gov/35877478/ ; https://pubmed.ncbi.nlm.nih.gov/36235937/ ; https://pubmed.ncbi.nlm.nih.gov/41843878/
Translation and manufacturing	Shelf life and packaging	Report storage temperature, packaging, reconstitution, viscosity/gelation after storage, release after storage, and potency retention.	Recommended	Injectables, cements, coatings, biologics	Stored at 4°C for X months; post-storage release and cytocompatibility verified.	Clinical adoption requires stable, sterile, reproducible products.	Regulatory/manufacturing discussion; Shagdarova 2026	https://pubmed.ncbi.nlm.nih.gov/41843878/
Translation and manufacturing	Regulatory and combination-product considerations	Identify whether product is device, drug-device, biologic-device, cell/gene/exosome combination, and report safety-relevant testing accordingly.	Recommended	Delivery systems, infection, biologics, exosomes, growth factors	Drug-loaded hydrogel; BMP-2 scaffold; exosome hydrogel; antibiotic coating; cell-seeded scaffold.	Combination products have additional dose, potency, biodistribution, sterility, and safety requirements.	Tao 2020; Guan 2023; Lei 2026	https://pubmed.ncbi.nlm.nih.gov/32848394/ ; https://pubmed.ncbi.nlm.nih.gov/36731695/ ; https://pubmed.ncbi.nlm.nih.gov/41320389/
Ethics and reproducibility	Ethics and registration	Report ethics approval, animal welfare approval, informed consent, clinical registration when applicable, and funding/conflicts.	Essential	Animal and clinical studies	IACUC/IRB number; trial registration; funding and conflict disclosure.	Ethical and conflict transparency is essential for clinical translation.	General reporting requirement	https://www.equator-network.org/; https://clinicaltrials.gov/
Ethics and reproducibility	Data and protocol availability	Provide raw/processed data availability, protocol details, material characterization data, and supplementary study-level extraction when possible.	Recommended	All studies	Raw µCT/MRI/histology scoring data; release curves; mechanical raw data; protocol deposited.	Reproducibility and future cross-study comparison and evidence synthesis require access to detailed quantitative data.	Structured review rationale; final Supplementary Table S1	https://www.equator-network.org/; https://doi.org/10.1038/sdata.2016.18
Ethics and reproducibility	Negative and neutral findings	Report failed formulations, neutral comparator results, mechanical compromises, in vitro–in vivo mismatches, and adverse responses.	Essential	All domains	Chitosan-alone failure, in vivo failure after in vitro antibacterial success, impaired cement mechanics.	Negative evidence defines formulation boundaries and prevents overgeneralization.	Roffi 2019; Croes 2018; Tunney 2008; Naqvi 2014; Willbold 2019	https://pubmed.ncbi.nlm.nih.gov/31067635/ ; https://pubmed.ncbi.nlm.nih.gov/30268917/ ; https://pubmed.ncbi.nlm.nih.gov/18266082/ ; https://pubmed.ncbi.nlm.nih.gov/25060596/ ; https://pubmed.ncbi.nlm.nih.gov/31670896/

## Sheet: Condensed view
Supplementary Table S3. Condensed minimum reporting checklist
Category	Minimum reporting items
Chitosan chemistry	Source, supplier/grade, DD/DDA or DA, MW/MWD, viscosity, derivative/substitution, purification, sterilization, endotoxin, residuals
Formulation	Polymer %, solvent, pH, osmolality, crosslinker, residual crosslinker, composite ratio, payload dose, mixing/gelation conditions
Architecture	Pore size, porosity, interconnectivity, fiber/particle diameter, layer/coating thickness, surface roughness, print/coating parameters
Mechanics	Compression/tension/flexure/adhesion/fatigue depending on indication; wet/aged testing; failure mode
Rheology/injectability	Injectability, needle gauge, injection force, gelation time/temperature, storage/loss modulus, self-healing, washout/leakage
Degradation	Mass loss, swelling, molecular degradation, pH change, degradation products, degradation-mechanics coupling
Payload delivery	Encapsulation efficiency, loading, burst release, sustained release, retained bioactivity, dose, release medium, therapeutic window
Cell response	Cell source, passage, seeding density, viability, proliferation, morphology, lineage markers, matrix deposition
Immune response	Macrophage phenotype, neutrophils, cytokines, foreign-body reaction, osteoclasts, systemic immune markers
Antibacterial response	Species/strain, inoculum, CFU, biofilm biomass, LIVE/DEAD, MIC/MBC, time-kill, resistance, host-cell cytotoxicity
In vivo model	Species, sex, age, weight, defect site/size, loading, disease model, randomization, blinding, attrition, follow-up
Imaging	µCT/BV/TV/BMD/trabecular metrics; MRI/T2/MOCART/DHI/radiopacity; standardized timepoints and ROI definitions
Histology	Standardized scoring, stains, immunostaining, histomorphometry, integration, tissue composition, blinded scoring
Clinical outcomes	Eligibility, lesion variables, concomitant procedures, PROMs, return to sport/work, complications, revision, arthroplasty conversion
Comparator	Standard-of-care or best available comparator; chitosan-free and component controls; avoid empty-defect-only designs
Statistics	Power/sample size, unit of analysis, effect size, CI, exact p-values, multiple-comparison handling, missing data
Translation	Sterilization validation, shelf life, storage, GMP feasibility, regulatory class, combination-product strategy, scalability, cost/workflow
Ethics/reproducibility	Ethics approval, trial registration when relevant, data/protocol availability, negative/neutral findings, conflicts of interest
