# Supplementary material for: Chitosan and Chitin-Derived Biomaterials in Orthopedics: A Structured Narrative Review of Polymer Design, Quantitative Performance, and Clinical Translation
Source: Polymers (Basel). 2026 Jul 1;18(13):1644. doi: 10.3390/polym18131644 (PMC13364060; doi:10.3390/polym18131644)
Supplement: Supplementary file 1 [file polymers-18-01644-s001.zip › Supplementary_Table_S4_Priority_Clinical_and_Translational_Studies_v12.xlsx]

## Sheet: Table S4 Priority Studies
Supplementary Table S4. Priority clinical and translational studies
Priority	Priority tier	Application domain	Proposed clinical/translational study	Recommended design	Comparator / control	Target population or model	Primary endpoints	Key secondary endpoints	Rationale / evidence gap	Representative evidence anchors	Source URL(s)	Expected translational output
1	A. Immediate clinical	Talus cartilage repair	Multicenter randomized controlled trial of microfracture plus chitosan–blood implant versus microfracture alone for osteochondral lesions of the talus.	Prospective multicenter RCT; blinded MRI assessment; minimum 24-month follow-up with planned 5-year extension.	Microfracture alone; optional third-arm comparator with hyaluronan/collagen scaffold if feasible.	Adults with symptomatic contained talar osteochondral lesions, stratified by lesion size, cystic component, bone marrow edema, prior surgery and containment.	AOFAS or FAOS improvement and MOCART 2.0 / ankle-adapted MRI repair score at 24 months.	VAS pain/function, return to sport/work, T2 mapping, subchondral bone edema, revision surgery, complications.	Talus evidence is clinically relevant but mixed; current comparative studies do not establish consistent superiority of chitosan augmentation.	Camurcu 2020; Akmeşe 2020; Vilá y Rico 2016.	https://pubmed.ncbi.nlm.nih.gov/32757833/ ; https://pubmed.ncbi.nlm.nih.gov/32691616/ ; https://pubmed.ncbi.nlm.nih.gov/26870643/	Joint-specific evidence for whether knee BST-CarGel structural benefits translate to talar cartilage repair.
2	A. Immediate clinical	Hip cartilage repair	Controlled hip arthroscopy trial or registry evaluating microfracture plus chitosan-based scaffold with femoroacetabular impingement-adjusted analysis.	Prospective controlled cohort or pragmatic RCT; mandatory standardized FAI/labral procedure documentation; 2-year and 5-year follow-up.	Microfracture alone or contemporary scaffold-based marrow-stimulation adjunct.	Nonarthritic, nondysplastic FAI patients with acetabular chondral defects; stratify by defect size, zone, labral treatment and alpha-angle correction.	iHOT-33 and HOS-ADL/HOS-Sport at 24 months, adjusted for FAI correction.	T2 mapping, joint-space narrowing, revision hip arthroscopy, conversion to THA, adverse inflammatory events.	Hip outcomes are promising but confounded by concomitant FAI correction and labral procedures.	Tahoun 2018; Tahoun 2020; Rhee 2018; John 2020.	https://pubmed.ncbi.nlm.nih.gov/30195954/ ; https://pubmed.ncbi.nlm.nih.gov/32462269/ ; https://pubmed.ncbi.nlm.nih.gov/30116764/ ; https://pubmed.ncbi.nlm.nih.gov/32520591/	Clarifies whether observed hip improvement is attributable to the scaffold, FAI correction, or combined surgery.
3	A. Immediate clinical	Patellar/patellofemoral cartilage repair	Multicenter patellofemoral cartilage registry or randomized comparative study of chitosan scaffold augmentation.	Prospective registry with predefined imaging and PROMs; optionally cluster-randomized by center or matched comparator design.	Microfracture alone, AMIC/collagen membrane, or other scaffold-based marrow stimulation adjunct.	Patellar and trochlear defects analyzed separately; stratify by maltracking, tibial-tubercle procedure, alignment correction and degenerative status.	IKDC/KOOS/Kujala score change and MOCART 2.0 at 24 months.	Return to sport, failure/reoperation, alignment procedures, defect filling, T2 mapping, mid-term 5-year durability.	Small patellar cohorts are encouraging but underpowered and heterogeneous.	Calvo 2021; Poggi 2022; De Marziani 2024.	https://pubmed.ncbi.nlm.nih.gov/33906468/ ; https://pubmed.ncbi.nlm.nih.gov/35678852/ ; https://pubmed.ncbi.nlm.nih.gov/38911189/	Defines whether chitosan augmentation is durable in the mechanically demanding patellofemoral compartment.
4	A. Immediate clinical/registry	Knee cartilage repair	Long-term real-world registry of knee BST-CarGel/chitosan–blood microfracture augmentation with failure and osteoarthritis endpoints.	Prospective registry or post-market observational study; 5- to 10-year follow-up; linkage to revision/arthroplasty datasets if possible.	Matched microfracture-alone historical or prospective comparator; stratified by lesion size and location.	Adults with focal femoral condyle or trochlear lesions; include return-to-sport and occupational demands.	Revision cartilage surgery or arthroplasty conversion at 5–10 years.	KOOS/WOMAC/IKDC, MRI filling/T2, lesion-size subgroup analysis, cost-effectiveness.	Knee has the strongest evidence, but long-term clinical-failure and health-economic durability endpoints remain decisive for adoption.	Stanish 2013; Shive 2015; Méthot 2016; Frappier 2014.	https://pubmed.ncbi.nlm.nih.gov/24048551/ ; https://pubmed.ncbi.nlm.nih.gov/26069709/ ; https://pubmed.ncbi.nlm.nih.gov/26958314/ ; https://pubmed.ncbi.nlm.nih.gov/24601747/	Transforms structural MRI superiority into clinically meaningful durability, revision and cost-effectiveness evidence.
5	B. Translational preclinical	Bone scaffold/mineralized-tissue regeneration	Large-animal load-bearing defect study of optimized chitosan/nano-HAp or chitosan/CaP scaffold.	GLP-aligned large-animal segmental or critical load-bearing defect study with mechanical testing at endpoint.	Autograft, allograft, commercial CaP/HA substitute, collagen scaffold or empty defect where ethical.	Sheep, goat, dog or rabbit load-bearing segmental defect; osteoporotic/aged cohort optional.	Mechanical recovery of healed bone: torsion/bending/load-to-failure compared with native contralateral bone.	BV/TV, BMD, trabecular metrics, histomorphometry, vascularity, scaffold degradation, inflammatory response.	Bone scaffold evidence is broad but dominated by small-animal or non-load-bearing models; clinical translation requires functional mechanical repair data.	Piszko 2024; Liang 2025; Gonçalves 2025; Tang 2025.	https://pubmed.ncbi.nlm.nih.gov/39194482/ ; https://pubmed.ncbi.nlm.nih.gov/41199403/ ; https://pubmed.ncbi.nlm.nih.gov/40947209/ ; https://pubmed.ncbi.nlm.nih.gov/41177493/	Defines whether mineralized chitosan scaffolds can support clinically relevant load-bearing bone repair.
6	B. Translational preclinical	Osteoporotic and disease-specific bone defects	Disease-specific validation of chitosan hydrogels/scaffolds for osteoporotic bone defects, iron-overload bone injury and inflammatory bone repair.	Comparative ovariectomized and/or metabolic bone-defect animal study; include normal-bone comparator.	Commercial CaP/HA substitute, drug-free chitosan scaffold/hydrogel, and standard local delivery system.	OVX rat/rabbit or large-animal osteoporosis model; optional iron-overload or inflammatory-defect model.	BV/TV and mechanical strength in compromised bone at 8–12 weeks or longer.	Osteoclast/osteoblast markers, ferroptosis/ROS markers, vascularity, systemic safety, local drug kinetics.	Newer chitosan systems target real disease microenvironments, but translation requires testing beyond healthy defect models.	Mureșan 2025; Jiang 2025; Lei 2026; Lin 2026; Cai 2026.	https://pubmed.ncbi.nlm.nih.gov/41597359/ ; https://pubmed.ncbi.nlm.nih.gov/41260430/ ; https://pubmed.ncbi.nlm.nih.gov/41320389/ ; https://pubmed.ncbi.nlm.nih.gov/41611420/ ; https://pubmed.ncbi.nlm.nih.gov/41803791/	Determines whether chitosan biomaterials remain effective in clinically compromised bone biology.
7	B. Translational preclinical	Osteomyelitis and infected bone defects	Comparative osteomyelitis study of vancomycin/chitosan hydrogel or nanoparticle-hydrogel systems versus calcium sulfate or PMMA local antibiotic carriers.	Randomized animal osteomyelitis model with debridement and local carrier placement; recurrence follow-up beyond acute bacterial killing.	Calcium sulfate beads, PMMA antibiotic cement/beads, systemic antibiotics alone, or commercial local carrier.	Rabbit/rat chronic osteomyelitis or implant-associated infection model; include S. aureus and polymicrobial/biofilm variants.	In vivo bacterial burden and infection recurrence after treatment.	Osteolysis, BV/TV, soft-tissue burden, local/systemic antibiotic levels, resistance, renal/liver safety, histology.	Strong preclinical chitosan infection-control signals need clinically realistic comparator carriers and recurrence endpoints.	Tao 2020; Wang 2022; Zhang 2024; Zegre 2025; Tucker 2025; Simpson 2024.	https://pubmed.ncbi.nlm.nih.gov/32848394/ ; https://pubmed.ncbi.nlm.nih.gov/35681160/ ; https://pubmed.ncbi.nlm.nih.gov/38919844/ ; https://pubmed.ncbi.nlm.nih.gov/40097053/ ; https://pubmed.ncbi.nlm.nih.gov/41266425/ ; https://pubmed.ncbi.nlm.nih.gov/38534643/	Establishes whether chitosan infection systems outperform current local antibiotic carriers in clinically relevant infected defects.
8	B. Translational materials validation	PMMA and injectable bone cement systems	ISO/fatigue/aging and infection validation of HACC-PMMA and chitosan-modified bone cements.	Bench-to-animal translational package: ISO 5833 mechanics, fatigue, aging, exotherm, elution, residual monomer, and in vivo infection model.	Commercial PMMA, gentamicin-loaded PMMA, CPC/CaP controls, and antibiotic carrier controls.	Load-bearing and non-load-bearing indication-specific cement testing; rabbit tibial metaphysis infection model where applicable.	Preservation of ISO-relevant mechanical strength after aging while maintaining antibiofilm activity.	Antibiotic/drug elution, cytocompatibility, osteogenic response, residual monomer, thermal profile, fatigue, infection rate.	Chitosan can improve or impair cement performance; PMMA systems are formulation-sensitive and need safety-first validation.	Tan 2011; Tan 2014; Sun 2006; Weir 2010; Tunney 2008; Zapata 2020.	https://pubmed.ncbi.nlm.nih.gov/22014946/ ; https://pubmed.ncbi.nlm.nih.gov/25070107/ ; https://pubmed.ncbi.nlm.nih.gov/16543283/ ; https://pubmed.ncbi.nlm.nih.gov/20166217/ ; https://pubmed.ncbi.nlm.nih.gov/18266082/ ; https://pubmed.ncbi.nlm.nih.gov/32708078/	Defines which cement indications are mechanically and microbiologically safe for chitosan incorporation.
9	B. Translational preclinical	Implant coatings and coated hardware	Large-animal or clinically realistic validation of chitosan-based antibacterial coatings on screws, porous titanium or intervertebral cages.	Coated hardware study with mechanical insertion/pullout, coating wear/delamination, corrosion and infection challenge.	Uncoated titanium, antibiotic coating, silver coating, HA coating or commercial antimicrobial surface.	Titanium screws, porous implants or 3D-printed cages in bone-defect/infection model.	Biofilm reduction with preserved osseointegration and hardware mechanics.	Pullout/torsion, corrosion, bone–implant contact, inflammatory response, osteolysis, coating stability.	Coating systems show antibacterial promise, but Croes-type in vitro/in vivo discrepancies and hardware mechanics must be addressed.	Xie 2019; Croes 2018; Ghimire 2025; Kodama 2021; Tardelli 2024.	https://pubmed.ncbi.nlm.nih.gov/30673161/ ; https://pubmed.ncbi.nlm.nih.gov/30268917/ ; https://pubmed.ncbi.nlm.nih.gov/40832958/ ; https://pubmed.ncbi.nlm.nih.gov/33621666/ ; https://pubmed.ncbi.nlm.nih.gov/39218539/	Moves chitosan coatings from surface assays toward clinically relevant coated orthopedic hardware.
10	B. Translational preclinical	Rotator cuff and tendon-to-bone repair	Large-animal rotator cuff repair study comparing chitosan-PRP hydrogel, chitosan bioadhesive, and/or chitosan-coated anchors.	Sheep/dog/rabbit chronic tear or osteoporotic repair model; clinically relevant suture-anchor repair; cyclic loading.	Standard suture-anchor repair; PRP alone; commercial collagen patch; uncoated anchors.	Large or chronic rotator cuff tear model; include osteoporotic or aged bone subgroup if possible.	Load-to-failure and repair integrity/retear rate at 12–24 weeks.	Stiffness, failure mode, fibrocartilage area, collagen alignment, vascularity, macrophage phenotype, bone quality around anchors.	Small-animal studies are promising, but clinical failure is mechanical and interface-specific; fixation context must be replicated.	Deprés-Tremblay 2018; Huang 2020; Fang 2022; Wang 2025.	https://pubmed.ncbi.nlm.nih.gov/30426861/ ; https://pubmed.ncbi.nlm.nih.gov/32069799/ ; https://pubmed.ncbi.nlm.nih.gov/35026059/ ; https://pubmed.ncbi.nlm.nih.gov/40677390/ ; https://pubmed.ncbi.nlm.nih.gov/41245638/	Determines whether chitosan systems can improve clinically meaningful tendon-to-bone repair strength and reduce retear risk.
11	B. Translational preclinical	Intervertebral disc/nucleus pulposus repair	Long-term large-animal study of DCT or CNF/chitosan injectable hydrogel for nucleus pulposus supplementation.	Goat/sheep/pig disc degeneration model with radiopaque delivery, annular defect standardization and cyclic loading validation.	Nucleotomy/degeneration control, sham injection, saline, alginate or commercial investigational hydrogel.	Early-to-mid-stage disc degeneration; standardized injection volume and needle gauge; follow-up ≥6–12 months.	Disc height index preservation and absence of extrusion/migration.	T2 MRI, Pfirrmann grade, range of motion, neutral zone modulus, endplate/osteophyte changes, pain behavior, histology.	Disc hydrogels have advanced cadaveric/goat feasibility but need long-term human-scale degeneration validation.	Smith 2014; Gullbrand 2017; Doench 2018; Huang 2023.	https://pubmed.ncbi.nlm.nih.gov/24410394/ ; https://pubmed.ncbi.nlm.nih.gov/28735027/ ; https://pubmed.ncbi.nlm.nih.gov/30961127/	Defines whether chitosan disc hydrogels remain contained and mechanically functional under long-term disc loading.
12	B. Translational preclinical	Annulus fibrosus sealing and disc re-herniation	Annulus-sealing study of silk fibroin/chitosan membrane or related adhesive barrier for prevention of re-herniation after discectomy.	Large-animal annular defect/discectomy model with mechanical loading and imaging surveillance.	Discectomy alone, suture closure, commercial annular closure device or non-chitosan membrane.	Lumbar annular defect or post-discectomy model with defined annulus defect geometry.	Re-herniation/extrusion rate and annular sealing integrity.	DHI, T2 MRI, AF histology, migration, adhesion, inflammatory response, adjacent segment effects.	Most disc work targets NP filling; annulus integrity is a key barrier to hydrogel containment and clinical translation.	Shao 2007; Liu 2019; Liu 2024; Yuan 2019.	https://pubmed.ncbi.nlm.nih.gov/17326226/ ; https://pubmed.ncbi.nlm.nih.gov/30929614/ ; https://pubmed.ncbi.nlm.nih.gov/39223621/ ; https://pubmed.ncbi.nlm.nih.gov/30680915/	Adds annulus repair/sealing to the chitosan spine translation pathway.
13	C. Early safety/dose translation	Exosome and biologic delivery	Dose-ranging and safety study of exosome-loaded or biologic-loaded chitosan hydrogel for disc or osteochondral regeneration.	Stepwise preclinical safety: release characterization, biodistribution, immunogenicity, dose escalation, then disease model efficacy.	Free exosomes/biologic, hydrogel without biologic, and standard carrier control.	Rat/rabbit disc degeneration or osteochondral defect model; define exosome source, identity, potency and batch variability.	Dose-limiting toxicity, local inflammatory response and retained biologic activity.	Release duration, biodistribution, senescence/catabolic markers, DHI/T2 MRI or defect repair, immune response.	Highly innovative but early-stage; biologic-loaded chitosan systems add major regulatory and potency challenges.	Guan 2023; Ma 2024; Santo 2012.	https://pubmed.ncbi.nlm.nih.gov/36731695/ ; https://pubmed.ncbi.nlm.nih.gov/38200442/ ; https://pubmed.ncbi.nlm.nih.gov/22684916/	Creates a safety and potency bridge for biologic/exosome chitosan systems before larger efficacy studies.
14	C. Early clinical/intra-articular	Osteoarthritis and intra-articular drug delivery	Safety and dose-ranging study of chitosan nanoparticle/hydrogel intra-articular drug-delivery systems for knee osteoarthritis.	Preclinical GLP safety followed by pilot human feasibility study if toxicity and residence-time data are favorable.	Hyaluronic acid viscosupplementation, drug alone, hydrogel without drug or placebo injection.	Mild-to-moderate knee OA; stratify by KL grade and synovitis phenotype.	Intra-articular safety, residence time and adverse inflammatory reactions.	WOMAC/KOOS, MRI cartilage composition, synovial cytokines, drug release, rescue analgesic use.	OA chitosan systems are expanding from viscosupplementation to disease-modifying delivery but need safety and residence-time validation.	Comblain 2017; Fan 2025; Novy 2025; Zhang 2025; Ding 2025; Li 2025.	https://pubmed.ncbi.nlm.nih.gov/28372297/ ; https://pubmed.ncbi.nlm.nih.gov/39751857/ ; https://pubmed.ncbi.nlm.nih.gov/40400782/ ; https://pubmed.ncbi.nlm.nih.gov/40541890/ ; https://pubmed.ncbi.nlm.nih.gov/40744171/ ; https://pubmed.ncbi.nlm.nih.gov/40799372/	Clarifies whether chitosan intra-articular delivery is safe, durable and disease-modifying in OA.
15	A. Cross-cutting infrastructure	Standardization and data infrastructure	International standardized chitosan reporting database and prospective registry for orthopedic chitosan biomaterials.	Consensus reporting initiative plus public data repository; align with minimum reporting checklist and domain-specific endpoints.	Not applicable; benchmark against incomplete historical reporting.	All orthopedic chitosan domains; include chemistry, source, sterilization, mechanics, degradation, release and biological endpoints.	Proportion of new studies reporting DD/DDA, MW, source, viscosity, sterilization, endotoxin and mechanics.	Reusable data fields, failure-reporting capture, DOI/PMID linkage, regulatory/manufacturing metadata, reproducibility assessment.	Reproducibility is the major cross-domain barrier; future meta-analysis requires standardized chemistry and endpoint reporting.	Shagdarova 2026; Aranaz 2021; Foster 2015; Hwang 2002; Hsu 2004.	https://pubmed.ncbi.nlm.nih.gov/41843878/ ; https://pubmed.ncbi.nlm.nih.gov/34641071/ ; https://pubmed.ncbi.nlm.nih.gov/26305690/ ; https://pubmed.ncbi.nlm.nih.gov/11902927/	Enables robust comparison, meta-analysis, regulatory readiness and translation across chitosan formulations.

## Sheet: Evidence anchors
First author	Year	Domain	PMID / DOI	Source URL	Use in Table S4
Camurcu	2020	Talus cartilage	PMID: 32757833	https://pubmed.ncbi.nlm.nih.gov/32757833/	Mixed talus comparative evidence
Akmeşe	2020	Talus cartilage	PMID: 32691616	https://pubmed.ncbi.nlm.nih.gov/32691616/	Chitosan vs hyaluronan talus comparator
Tahoun	2018	Hip cartilage	PMID: 30195954	https://pubmed.ncbi.nlm.nih.gov/30195954/	Hip clinical cohort
Tahoun	2020	Hip cartilage	PMID: 32462269	https://pubmed.ncbi.nlm.nih.gov/32462269/	Hip T2 mapping evidence
Stanish	2013	Knee cartilage	PMID: 24048551	https://pubmed.ncbi.nlm.nih.gov/24048551/	Knee BST-CarGel RCT
Shive	2015	Knee cartilage	PMID: 26069709	https://pubmed.ncbi.nlm.nih.gov/26069709/	Five-year follow-up
Méthot	2016	Knee cartilage	PMID: 26958314	https://pubmed.ncbi.nlm.nih.gov/26958314/	Biopsy substudy
Piszko	2024	Bone scaffold	PMID: 39194482	https://pubmed.ncbi.nlm.nih.gov/39194482/	Chitosan/nano-HAp systematic review
Liang	2025	Bone scaffold	PMID: 41199403	https://pubmed.ncbi.nlm.nih.gov/41199403/	HMTs–CHS calvarial scaffold
Tang	2025	Osteoimmunomodulation	PMID: 41177493	https://pubmed.ncbi.nlm.nih.gov/41177493/	CAHA scaffold macrophage polarization
Tao	2020	Osteomyelitis	PMID: 32848394	https://pubmed.ncbi.nlm.nih.gov/32848394/	Vancomycin chitosan hydrogel
Zegre	2025	Osteomyelitis	PMID: 40097053	https://pubmed.ncbi.nlm.nih.gov/40097053/	Polymicrobial osteomyelitis nanoparticles
Tucker	2025	Osteomyelitis	PMID: 41266425	https://pubmed.ncbi.nlm.nih.gov/41266425/	Chitosan hydrogel plus PLA microparticles
Tan	2011	Bone cement	PMID: 22014946	https://pubmed.ncbi.nlm.nih.gov/22014946/	HACC-PMMA antibiofilm
Tunney	2008	Bone cement	PMID: 18266082	https://pubmed.ncbi.nlm.nih.gov/18266082/	Negative PMMA/chitosan evidence
Huang	2020	Tendon-to-bone	PMID: 32069799	https://pubmed.ncbi.nlm.nih.gov/32069799/	Chitosan-gelatin-GP tendon-to-bone hydrogel
Fang	2022	Tendon-to-bone	PMID: 35026059	https://pubmed.ncbi.nlm.nih.gov/35026059/	Catechol chitosan bioadhesive
Smith	2014	Intervertebral disc	PMID: 24410394	https://pubmed.ncbi.nlm.nih.gov/24410394/	DCT hydrogel cadaveric cyclic loading
Gullbrand	2017	Intervertebral disc	PMID: 28735027	https://pubmed.ncbi.nlm.nih.gov/28735027/	Goat translation of DCT hydrogel
Guan	2023	Disc exosome delivery	PMID: 36731695	https://pubmed.ncbi.nlm.nih.gov/36731695/	QCS-OST exosome hydrogel
Shagdarova	2026	Standardization	PMID: 41843878	https://pubmed.ncbi.nlm.nih.gov/41843878/	Chitosan characterization and standardization
