# Supplementary material for: Chitosan and Chitin-Derived Biomaterials in Orthopedics: A Structured Narrative Review of Polymer Design, Quantitative Performance, and Clinical Translation
Source: Polymers (Basel). 2026 Jul 1;18(13):1644. doi: 10.3390/polym18131644 (PMC13364060; doi:10.3390/polym18131644)
Supplement: Supplementary file 1 [file polymers-18-01644-s001.zip › Supplementary_Table_S5_Application_Specific_Endpoint_Checklist_v11.xlsx]

## Sheet: Table S5 Endpoint Checklist
Supplementary Table S5. Application-specific endpoint checklist
Domain	Application / model	Endpoint class	Minimum required measurements	Endpoint type	Priority	Applicable stage	Recommended timing / format	Reporting notes / rationale	Representative evidence anchors	Source URLs
General chitosan specification	All chitosan-based orthopedic biomaterials	Polymer identity and source	Chitosan source; supplier; lot/batch; biological source; purification history; ash/protein/mineral content when available	Material / regulatory	Essential	All stages	Report in Materials and Methods; include manufacturer and batch; specify marine/fungal/insect/commercial source	Source and processing affect molecular weight, DD/DDA, impurities, reproducibility, immunogenicity, and regulatory suitability.	Aranaz, PMID: 34641071; Younes, PMID: 25738328; Pellis, PMID: 35877478; Shagdarova, PMID: 41843878	https://pubmed.ncbi.nlm.nih.gov/34641071/; https://pubmed.ncbi.nlm.nih.gov/25738328/; https://pubmed.ncbi.nlm.nih.gov/35877478/; https://pubmed.ncbi.nlm.nih.gov/41843878/
General chitosan specification	All chitosan-based orthopedic biomaterials	Degree of deacetylation / acetylation pattern	DD or DDA; analytical method; acetylation pattern if available; acceptable range for batch release	Material / characterization	Essential	All stages	Report as % DD/DDA; state analytical method such as NMR, FTIR, titration or validated method	DD/DDA controls charge density, solubility, degradation, cell response, antimicrobial behavior and protein interaction.	Foster, PMID: 26305690; Hwang, PMID: 11902927; Shagdarova, PMID: 41843878	https://pubmed.ncbi.nlm.nih.gov/26305690/; https://pubmed.ncbi.nlm.nih.gov/11902927/; https://pubmed.ncbi.nlm.nih.gov/41843878/
General chitosan specification	All chitosan-based orthopedic biomaterials	Molecular weight and viscosity	Molecular weight distribution; viscosity; depolymerization or sterilization effects; method used for MW determination	Material / characterization	Essential	All stages	Report MW as kDa or Da and method; report viscosity for injectable/hydrogel systems	MW and viscosity influence injectability, gelation, scaffold formation, degradation, immunomodulation, and release kinetics.	Hwang, PMID: 11902927; Hsu, DOI: 10.1023/B:JPOL.0000031080.70010.0b; Shagdarova, PMID: 41843878	https://pubmed.ncbi.nlm.nih.gov/11902927/; https://doi.org/10.1023/B:JPOL.0000031080.70010.0b; https://pubmed.ncbi.nlm.nih.gov/41843878/
General chitosan specification	All derivative or modified chitosan systems	Derivative chemistry and substitution	Derivative type; degree of substitution; grafting/crosslinking reaction; residual reagents; chemical verification	Material / chemistry	Essential	All stages	Report derivative class and degree of substitution; provide FTIR/NMR/XPS/elemental verification as appropriate	Carboxymethylated, quaternized, sulfated, glycol, methacrylated, catechol-modified, biguanidylated or other derivatives have distinct solubility, charge, adhesion, antimicrobial and biological behavior.	Zhao, PMID: 30966497; Saber, PMID: 40484585; Tan, PMID: 22014946	https://pubmed.ncbi.nlm.nih.gov/30966497/; https://pubmed.ncbi.nlm.nih.gov/40484585/; https://pubmed.ncbi.nlm.nih.gov/22014946/
General chitosan specification	All in vivo and immune-sensitive studies	Sterility, endotoxin and cytotoxic residues	Sterilization method; endotoxin testing; residual crosslinker/monomer/solvent; pH and osmolality for injectable systems	Safety / regulatory	Essential	Preclinical / clinical	Report final sterilized product data, not only non-sterile prototype characterization	Residual crosslinker, endotoxin and sterilization-induced MW changes can alter immune response, cytocompatibility, gelation, release and mechanical properties.	Shagdarova, PMID: 41843878; Tunney, PMID: 18266082; Zapata, PMID: 32708078	https://pubmed.ncbi.nlm.nih.gov/41843878/; https://pubmed.ncbi.nlm.nih.gov/18266082/; https://pubmed.ncbi.nlm.nih.gov/32708078/
Cartilage / osteochondral repair	Preclinical cartilage scaffold or hydrogel	Hydrogel/scaffold mechanics	Compressive modulus; compressive strength; shear or adhesive strength; degradation-associated mechanical loss	Mechanical	Essential	In vitro / animal	Report hydrated/wet mechanics at relevant timepoints; compare to target cartilage performance window	Mechanical sufficiency and adhesion are necessary for defect filling and integration; excessive crosslinking can reduce cell viability.	Park, PMID: 22935326; Paul, PMID: 37692373; Li, PMID: 40799372; Wang, PMID: 41621507	https://pubmed.ncbi.nlm.nih.gov/22935326/; https://pubmed.ncbi.nlm.nih.gov/37692373/; https://pubmed.ncbi.nlm.nih.gov/40799372/; https://pubmed.ncbi.nlm.nih.gov/41621507/
Cartilage / osteochondral repair	Injectable cartilage hydrogels	Gelation and injectability	Gelation time; gelation trigger; injection force; needle gauge; visible-light/UV exposure; photocrosslinking dose; in situ stability	Rheological / surgical	Essential	In vitro / animal / clinical translation	Report needle gauge, injection volume, gelation time, irradiation parameters and cell viability after gelation	Injectable systems must gel under clinically acceptable conditions while preserving cell viability and defect retention.	Park, PMID: 22935326; Ding, PMID: 40744171; Feng, PMID: 39798753; Wan, PMID: 39832583	https://pubmed.ncbi.nlm.nih.gov/22935326/; https://pubmed.ncbi.nlm.nih.gov/40744171/; https://pubmed.ncbi.nlm.nih.gov/39798753/; https://pubmed.ncbi.nlm.nih.gov/39832583/
Cartilage / osteochondral repair	Cell-laden cartilage scaffolds or hydrogels	Cell viability and chondrogenesis	Cell viability; proliferation; GAG/DNA; collagen II; SOX9; aggrecan; collagen I/collagen X; matrix distribution and zonal organization	Biological	Essential	In vitro / animal	Report day 1 viability plus matrix outcomes at 2-8 weeks in vitro and at defined in vivo endpoints	Cartilage repair should be evaluated for hyaline-like matrix rather than only defect filling or generic cell survival.	Kim, PMID: 12932714; Ragetly, PMID: 19861178; Rajagopal, PMID: 33014353; Li, PMID: 40799372	https://pubmed.ncbi.nlm.nih.gov/12932714/; https://pubmed.ncbi.nlm.nih.gov/19861178/; https://pubmed.ncbi.nlm.nih.gov/33014353/; https://pubmed.ncbi.nlm.nih.gov/40799372/
Cartilage / osteochondral repair	Osteochondral and marrow-stimulation models	Repair tissue structure and integration	ICRS/ICRS II or O'Driscoll score; cartilage thickness; surface regularity; integration with border zone; subchondral bone plate restoration; tidemark/calcified cartilage assessment	Histological / imaging	Essential	Animal / clinical	Use standardized histological scoring and quantitative histomorphometry; separate cartilage and subchondral bone endpoints	Improved clot or scaffold residence does not necessarily yield hyaline cartilage; osteochondral unit integration should be measured.	Hoemann, PMID: 16322617; Marchand, PMID: 21942869; Bell, PMID: 28934884; Hede, PMID: 32385730	https://pubmed.ncbi.nlm.nih.gov/16322617/; https://pubmed.ncbi.nlm.nih.gov/21942869/; https://pubmed.ncbi.nlm.nih.gov/28934884/; https://pubmed.ncbi.nlm.nih.gov/32385730/
Cartilage / osteochondral repair	Clinical cartilage repair	MRI and structural outcomes	MOCART or MOCART 2.0; lesion filling; repair-tissue T2 mapping; cartilage thickness; subchondral edema/cysts; arthroplasty conversion	Clinical imaging	Essential	Human clinical	Report at 12 months and preferably ≥2 years; use quantitative MRI when possible	Structural MRI endpoints captured BST-CarGel advantages more consistently than PROM superiority.	Stanish, PMID: 24048551; Shive, PMID: 26069709; Tahoun, PMID: 32462269; Poggi, PMID: 35678852	https://pubmed.ncbi.nlm.nih.gov/24048551/; https://pubmed.ncbi.nlm.nih.gov/26069709/; https://pubmed.ncbi.nlm.nih.gov/32462269/; https://pubmed.ncbi.nlm.nih.gov/35678852/
Cartilage / osteochondral repair	Clinical cartilage repair	Clinical outcomes and durability	Joint-specific PROMs; pain/function; activity and return-to-sport; revision; failure; arthroplasty conversion; complications	Clinical	Essential	Human clinical	Use IKDC/KOOS/WOMAC for knee, AOFAS/FAOS for ankle, HOS/iHOT for hip and appropriate patellofemoral measures	Clinical benefit may not align perfectly with MRI or histology; long-term failure and return-to-activity outcomes are needed.	Stanish, PMID: 24048551; Shive, PMID: 26069709; Camurcu, PMID: 32757833; Akmeşe, PMID: 32691616	https://pubmed.ncbi.nlm.nih.gov/24048551/; https://pubmed.ncbi.nlm.nih.gov/26069709/; https://pubmed.ncbi.nlm.nih.gov/32757833/; https://pubmed.ncbi.nlm.nih.gov/32691616/
Cartilage / osteochondral repair	Osteoarthritis-oriented chitosan systems	OA microenvironment response	Inflammatory cytokines; catabolic markers; oxidative stress; synovitis; cartilage degeneration score; intra-articular residence and release duration	Biological / clinical translation	Recommended	In vitro / animal / early clinical	Include IL-1β/TNF-α stimulation models and disease-relevant animal models; report joint-residence time	OA delivery systems should be interpreted separately from focal cartilage defect repair.	Zhang, PMID: 40541890; Novy, PMID: 40400782; Fan, PMID: 39751857	https://pubmed.ncbi.nlm.nih.gov/40541890/; https://pubmed.ncbi.nlm.nih.gov/40400782/; https://pubmed.ncbi.nlm.nih.gov/39751857/
Bone scaffold / mineralized-tissue regeneration	Porous or mineralized chitosan bone scaffold	Architecture	Pore size distribution; porosity; interconnectivity; wall thickness; fiber or strut morphology; scaffold micro-CT architecture	Material / structural	Essential	In vitro / animal	Report pore-size distribution and porosity by SEM, micro-CT or porosimetry; avoid only qualitative images	Bone ingrowth requires interconnected architecture; scaffold architecture influenced outcomes across chitosan foam/membrane and mineralized scaffolds.	Fathy, PMID: 40277483; Phatchayawat, PMID: 40742563; Liang, PMID: 41199403	https://pubmed.ncbi.nlm.nih.gov/40277483/; https://pubmed.ncbi.nlm.nih.gov/40742563/; https://pubmed.ncbi.nlm.nih.gov/41199403/
Bone scaffold / mineralized-tissue regeneration	Load-bearing or segmental bone defects	Mechanical behavior	Wet compressive strength; compressive modulus; bending/torsion where applicable; fatigue; degradation-associated strength loss	Mechanical	Essential	In vitro / animal / translational	Report in hydrated state and after degradation; include healed-bone mechanics for in vivo models	Mechanical competence and maintenance of space are essential for load-bearing translation.	Gonçalves, PMID: 40947209; Zang, PMID: 29340024; Dasgupta, PMID: 30423758; Ressler, PMID: 36015686	https://pubmed.ncbi.nlm.nih.gov/40947209/; https://pubmed.ncbi.nlm.nih.gov/29340024/; https://pubmed.ncbi.nlm.nih.gov/30423758/; https://pubmed.ncbi.nlm.nih.gov/36015686/
Bone scaffold / mineralized-tissue regeneration	Bone scaffold degradation	Degradation and resorption	Mass loss; molecular degradation; pH changes; residual material; degradation-matched bone formation; inflammatory degradation response	Material / biological	Essential	In vitro / animal	Report degradation in physiological and enzymatic conditions plus residual material in vivo	Regeneration requires scaffold persistence long enough for bone formation but not long-term residual interference.	Oryan, PMID: 27590825; Roffi, PMID: 31067635; Shagdarova, PMID: 41843878	https://pubmed.ncbi.nlm.nih.gov/27590825/; https://pubmed.ncbi.nlm.nih.gov/31067635/; https://pubmed.ncbi.nlm.nih.gov/41843878/
Bone scaffold / mineralized-tissue regeneration	In vivo bone regeneration	Micro-CT bone formation	BV/TV; BMD; trabecular thickness; trabecular number; trabecular separation; defect bridging; callus or regenerate volume	Imaging	Essential	Animal / clinical	Report ROI definition, thresholding, timepoints and raw/normalized values	Quantitative micro-CT allows comparison across defect models and scaffold types.	Liang, PMID: 41199403; Piszko, PMID: 39194482; Liu, PMID: 33979024; Agnes, PMID: 39952511	https://pubmed.ncbi.nlm.nih.gov/41199403/; https://pubmed.ncbi.nlm.nih.gov/39194482/; https://pubmed.ncbi.nlm.nih.gov/33979024/; https://pubmed.ncbi.nlm.nih.gov/39952511/
Bone scaffold / mineralized-tissue regeneration	Osteogenic differentiation	Osteogenic markers and mineralization	ALP; RUNX2; COL1; OPN; OCN; BSP; calcium deposition; mineralized nodule formation; osteoid area	Biological / histological	Essential	In vitro / animal	Report gene and protein expression, mineral staining and histomorphometry; include time course	Osteogenic marker panels are needed because single ALP or mineralization endpoints can be incomplete.	Liang, PMID: 41199403; Chen, PMID: 26459053; Costa-Pinto, PMID: 19621927	https://pubmed.ncbi.nlm.nih.gov/41199403/; https://pubmed.ncbi.nlm.nih.gov/26459053/; https://pubmed.ncbi.nlm.nih.gov/19621927/
Bone scaffold / mineralized-tissue regeneration	Osteoimmunomodulatory bone scaffolds	Immune response	M1/M2 macrophage markers; IL-4; IL-10; IL-13; TGF-β; TNF-α; IL-1β; foreign body reaction; osteoclast activity	Immunological	Recommended	In vitro / animal	Use macrophage co-culture and in vivo inflammatory histology when claiming osteoimmunomodulation	Osteoimmunology can mediate osteogenesis and angiogenesis in chitosan composite scaffolds.	Kazimierczak, PMID: 33498630; Tang, PMID: 41177493; Santos, PMID: 23571000	https://pubmed.ncbi.nlm.nih.gov/33498630/; https://pubmed.ncbi.nlm.nih.gov/41177493/; https://pubmed.ncbi.nlm.nih.gov/23571000/
Bone scaffold / mineralized-tissue regeneration	Disease-specific bone defects	Host microenvironment	Osteoporosis model; iron overload; inflammation; infection; diabetes or impaired healing where relevant; disease-specific biomarkers	Disease-model / translational	Recommended	Animal / translational	Justify disease model and quantify microenvironment correction in addition to bone formation	Recent chitosan systems target osteoporotic, inflammatory or iron-overload defects rather than idealized defects only.	Mureșan, PMID: 41597359; Jiang, PMID: 41260430; Lei, PMID: 41320389; Lin, PMID: 41611420; de Oliveira Gallinari, PMID: 41724295	https://pubmed.ncbi.nlm.nih.gov/41597359/; https://pubmed.ncbi.nlm.nih.gov/41260430/; https://pubmed.ncbi.nlm.nih.gov/41320389/; https://pubmed.ncbi.nlm.nih.gov/41611420/; https://pubmed.ncbi.nlm.nih.gov/41724295/
Drug / biologic delivery	Growth factor, platelet, ion, gene, miRNA, exosome or small-molecule delivery	Loading and encapsulation	Payload dose; loading efficiency; encapsulation efficiency; particle size; polydispersity; surface charge; retained bioactivity	Delivery / material	Essential	In vitro / animal	Report absolute dose, loading %, EE %, particle size/PDI/zeta where applicable	Dose and carrier properties determine efficacy and safety; reporting varies widely across delivery systems.	Santo, PMID: 22684916; Moradikhah, PMID: 32407840; Ding, PMID: 40744171; Simpson, PMID: 38534643	https://pubmed.ncbi.nlm.nih.gov/22684916/; https://pubmed.ncbi.nlm.nih.gov/32407840/; https://pubmed.ncbi.nlm.nih.gov/40744171/; https://pubmed.ncbi.nlm.nih.gov/38534643/
Drug / biologic delivery	Controlled release systems	Release kinetics	Burst release; cumulative release; daily release rate; release duration; pH/enzyme/ROS responsiveness; bioactivity after release	Delivery / pharmacokinetic	Essential	In vitro / animal	Report release medium, sink conditions, timepoints, cumulative % and biologically active released dose	Release should match clinical biology: infection, angiogenesis, osteogenesis, inflammation, tendon healing or disc repair windows.	Tao, PMID: 32848394; Lei, PMID: 41320389; Zhang, PMID: 33405523; Guan, PMID: 36731695	https://pubmed.ncbi.nlm.nih.gov/32848394/; https://pubmed.ncbi.nlm.nih.gov/41320389/; https://pubmed.ncbi.nlm.nih.gov/33405523/; https://pubmed.ncbi.nlm.nih.gov/36731695/
Drug / biologic delivery	Sequential or multi-payload delivery	Spatiotemporal release sequence	Release order; release overlap; target-specific dose; angiogenesis/osteogenesis coupling; independent release verification	Delivery / biological	Recommended	In vitro / animal	Measure each payload independently; connect sequence to biological outcome	Sequential BMP-2/VEGF and SDF-1/IL-4 studies show release sequence can determine tissue response.	Zhang, PMID: 33405523; Chen, DOI: 10.1002/adhm.202404091; Hu, PMID: 41660116	https://pubmed.ncbi.nlm.nih.gov/33405523/; https://doi.org/10.1002/adhm.202404091; https://pubmed.ncbi.nlm.nih.gov/41660116/
Drug / biologic delivery	Gene/miRNA/exosome systems	Biologic potency and safety	Transfection efficiency; gene expression; exosome identity; potency markers; biodistribution; immunogenicity; senescence/apoptosis markers	Biological / safety	Recommended	In vitro / animal	Report identity and potency criteria for exosomes/cells/genes, not only carrier release	Chitosan can act as a biologic carrier, but potency and safety evidence must be explicit.	Guan, PMID: 36731695; Balagangadharan, PMID: 29415417; Sun, PMID: 24691466	https://pubmed.ncbi.nlm.nih.gov/36731695/; https://pubmed.ncbi.nlm.nih.gov/29415417/; https://pubmed.ncbi.nlm.nih.gov/24691466/
Implant coatings / infection control / osteomyelitis	Antibacterial coating or local antibiotic carrier	Antibacterial activity	CFU reduction; time-kill; inhibition zone; MIC/MBC relation; bacterial strain and inoculum; planktonic and biofilm assays	Antibacterial	Essential	In vitro / animal	Report species/strain, inoculum, assay duration, and whether bacteria are planktonic or biofilm	Antibacterial efficacy depends on formulation, strain, charge, release and biofilm state.	Norowski, PMID: 21278528; Xie, PMID: 30673161; Simpson, PMID: 38534643; Zegre, PMID: 40097053	https://pubmed.ncbi.nlm.nih.gov/21278528/; https://pubmed.ncbi.nlm.nih.gov/30673161/; https://pubmed.ncbi.nlm.nih.gov/38534643/; https://pubmed.ncbi.nlm.nih.gov/40097053/
Implant coatings / infection control / osteomyelitis	Biofilm and polymicrobial infection	Biofilm quantification	Biofilm biomass; viable biofilm CFU; LIVE/DEAD; CLSM; mixed bacterial/fungal biofilm if relevant; recurrence after release wanes	Antibacterial / infection	Essential	In vitro / animal	Use biofilm-specific assays; specify mature vs early biofilm and polymicrobial composition	Polymicrobial and fungal co-infection are clinically relevant but underrepresented in older osteomyelitis models.	Zegre, PMID: 40097053; Tucker, PMID: 41266425; Tan, PMID: 22014946	https://pubmed.ncbi.nlm.nih.gov/40097053/; https://pubmed.ncbi.nlm.nih.gov/41266425/; https://pubmed.ncbi.nlm.nih.gov/22014946/
Implant coatings / infection control / osteomyelitis	In vivo osteomyelitis or infected implant model	In vivo infection burden	Bone bacterial burden; soft-tissue bacterial burden; abscess/sinus; recurrence; inflammatory biomarkers; histopathology; osteolysis	In vivo infection	Essential	Animal / translational	Report local and systemic infection endpoints; include recurrence monitoring beyond early release	In vivo host response can diverge from in vitro killing, as shown by silver-containing coating studies.	Croes, PMID: 30268917; Tao, PMID: 32848394; Wang, PMID: 35681160; Tucker, PMID: 41266425	https://pubmed.ncbi.nlm.nih.gov/30268917/; https://pubmed.ncbi.nlm.nih.gov/32848394/; https://pubmed.ncbi.nlm.nih.gov/35681160/; https://pubmed.ncbi.nlm.nih.gov/41266425/
Implant coatings / infection control / osteomyelitis	Implant coating / hardware	Host bone response and osseointegration	Osteoblast viability; ALP/mineralization; BV/TV; bone–implant contact; osteoclast activity; inflammation-induced remodeling	Bone biology	Essential	In vitro / animal	Evaluate osteogenesis and infection simultaneously; do not rely on bacterial endpoints alone	Anti-infective surfaces must support osseointegration and avoid inflammation-induced bone damage.	Xie, PMID: 30673161; Croes, PMID: 30268917; Ghimire, PMID: 40832958; Nancy, PMID: 29197567	https://pubmed.ncbi.nlm.nih.gov/30673161/; https://pubmed.ncbi.nlm.nih.gov/30268917/; https://pubmed.ncbi.nlm.nih.gov/40832958/; https://pubmed.ncbi.nlm.nih.gov/29197567/
Implant coatings / infection control / osteomyelitis	Implant coating / hardware	Coating stability and corrosion	Coating thickness; adhesion; delamination; wear; corrosion; release after sterilization/aging; surface roughness and wettability	Material / hardware	Essential	In vitro / translational	Report coating stability under immersion and mechanical stress; include corrosion tests for metallic implants	Clinical implant coatings must remain stable and not compromise implant corrosion or mechanics.	Palla-Rubio, PMID: 30318220; Doymus, PMID: 33283583; Pawłowski, PMID: 37728122; Fischer, PMID: 41305310	https://pubmed.ncbi.nlm.nih.gov/30318220/; https://pubmed.ncbi.nlm.nih.gov/33283583/; https://pubmed.ncbi.nlm.nih.gov/37728122/; https://pubmed.ncbi.nlm.nih.gov/41305310/
Implant coatings / infection control / osteomyelitis	Screws, plates or load-bearing hardware	Hardware mechanics	Screw pullout; torsional yield strength; fatigue; implant fixation; insertion torque; surface damage after insertion	Mechanical / surgical	Recommended	Preclinical / translational	Test coated final hardware, not only coating coupons	Hardware coating must preserve mechanical performance and surgical handling.	Ghimire, PMID: 40832958	https://pubmed.ncbi.nlm.nih.gov/40832958/
Bone cement / injectable cement systems	CPC or injectable mineral cement with chitosan	Setting and handling	Setting time; working time; injectability; washout resistance; cohesion; paste viscosity; syringe force	Surgical / material	Essential	In vitro / translational	Report clinically relevant temperature and fluid conditions; specify needle/syringe geometry	Injectable cements require workable setting windows and washout resistance.	Xu, PMID: 14986327; Sun, PMID: 16543283; Konishi, PMID: 28517977; Liu, PMID: 16774852	https://pubmed.ncbi.nlm.nih.gov/14986327/; https://pubmed.ncbi.nlm.nih.gov/16543283/; https://pubmed.ncbi.nlm.nih.gov/28517977/; https://pubmed.ncbi.nlm.nih.gov/16774852/
Bone cement / injectable cement systems	CPC, PMMA or cement-hydrogel composite	Mechanical safety	Compressive strength; flexural strength; bending strength; fracture toughness; fatigue; aging in saline; degradation-associated strength loss	Mechanical	Essential	In vitro / translational	Use ISO-relevant testing for PMMA and indication-relevant mechanics for CPC	Chitosan can improve CPC mechanics but can impair PMMA mechanics depending on formulation.	Sun, PMID: 16543283; Weir, PMID: 20166217; Tunney, PMID: 18266082; Tavakoli, PMID: 32014476	https://pubmed.ncbi.nlm.nih.gov/16543283/; https://pubmed.ncbi.nlm.nih.gov/20166217/; https://pubmed.ncbi.nlm.nih.gov/18266082/; https://pubmed.ncbi.nlm.nih.gov/32014476/
Bone cement / injectable cement systems	Antimicrobial cement	Elution and antibacterial function	Antibiotic/chitosan release kinetics; retained antibacterial activity; biofilm prevention; resistant strains; release after aging	Delivery / antibacterial	Essential	In vitro / animal	Report elution quantitatively and relate to MIC/MBC; test biofilm and planktonic bacteria	Poorly formulated chitosan addition can reduce antibiotic elution despite intended antibacterial benefit.	Tunney, PMID: 18266082; Tan, PMID: 22014946; Shi, PMID: 16338001; Tan, PMID: 25070107	https://pubmed.ncbi.nlm.nih.gov/18266082/; https://pubmed.ncbi.nlm.nih.gov/22014946/; https://pubmed.ncbi.nlm.nih.gov/16338001/; https://pubmed.ncbi.nlm.nih.gov/25070107/
Bone cement / injectable cement systems	Cell-compatible or biologically loaded cement	Biological response	Osteoblast/MSC viability; ALP; mineralization; inflammatory response; BMP or biologic delivery; bone ingrowth at cement interface	Biological	Recommended	In vitro / animal	Report viability after setting and long-term differentiation outcomes	Cement setting and exotherm should not compromise cells or biologics.	Weir, PMID: 20451676; Chen, PMID: 23092172; Cai, PMID: 41803791	https://pubmed.ncbi.nlm.nih.gov/20451676/; https://pubmed.ncbi.nlm.nih.gov/23092172/; https://pubmed.ncbi.nlm.nih.gov/41803791/
Bone cement / injectable cement systems	PMMA-chitosan systems	Polymerization and residuals	Exotherm; residual monomer; porosity; radiopacity; aging; cytotoxic leachables	Safety / regulatory	Essential	In vitro / translational	Measure final cured cement and aged cement; compare against standard PMMA	Increased residual monomer or reduced strength can offset bioactivity improvements.	Zapata, PMID: 32708078; Tunney, PMID: 18266082	https://pubmed.ncbi.nlm.nih.gov/32708078/; https://pubmed.ncbi.nlm.nih.gov/18266082/
Tendon / ligament / enthesis / rotator cuff	Tendon-to-bone and rotator cuff repair	Mechanical repair	Ultimate load; stiffness; energy to failure; failure mode; cyclic loading; anchor/suture compatibility; retear rate	Mechanical	Essential	Animal / translational	Report load-to-failure and stiffness at multiple timepoints; include cyclic loading where relevant	Biological ingrowth alone is insufficient without mechanical repair strength.	Huang, PMID: 32069799; Fang, PMID: 35026059; Willbold, PMID: 31670896	https://pubmed.ncbi.nlm.nih.gov/32069799/; https://pubmed.ncbi.nlm.nih.gov/35026059/; https://pubmed.ncbi.nlm.nih.gov/31670896/
Tendon / ligament / enthesis / rotator cuff	Tendon repair scaffold	Tendon biology	COL1; COL3; SCX; TNMD; collagen alignment; fiber orientation; tenogenic differentiation; tendon gliding where applicable	Biological / histological	Essential	In vitro / animal	Report tendon-specific markers and collagen organization; avoid generic fibroblast viability alone	Chitosan fibers and scaffolds can guide tenogenic differentiation and tendon matrix organization.	Zhang, PMID: 25890767; Chen, PMID: 29678676; Yousefi, PMID: 30065798	https://pubmed.ncbi.nlm.nih.gov/25890767/; https://pubmed.ncbi.nlm.nih.gov/29678676/; https://pubmed.ncbi.nlm.nih.gov/30065798/
Tendon / ligament / enthesis / rotator cuff	Enthesis regeneration	Fibrocartilage and graded interface	Fibrocartilage area; mineralized fibrocartilage; tidemark-like transition; collagen I/II/X; proteoglycan staining; bone remodeling at insertion	Histological / imaging	Essential	Animal / translational	Separate tendon, fibrocartilage and bone compartments in histology and micro-CT	Native tendon-to-bone interface is graded; scar attachment should not be considered equivalent to enthesis regeneration.	Deprés-Tremblay, PMID: 30426861; Wen, PMID: 38225847; Chen, DOI: 10.1002/adhm.202404091	https://pubmed.ncbi.nlm.nih.gov/30426861/; https://pubmed.ncbi.nlm.nih.gov/38225847/; https://doi.org/10.1002/adhm.202404091
Tendon / ligament / enthesis / rotator cuff	Rotator cuff inflammatory and vascular systems	Inflammation and vascularization	Macrophage phenotype; NF-κB; IL-4; IL-10; TNF-α; VEGF; CD31; vessel density; inflammatory phase timing	Immunological / vascular	Recommended	Animal	Measure early inflammation and later remodeling; include immunostaining or flow/cytokine panels	Newer chitosan hydrogels target macrophage polarization and vascularization to improve healing.	Wang, PMID: 40677390; Chen, DOI: 10.1002/adhm.202404091; Deprés-Tremblay, PMID: 30426861	https://pubmed.ncbi.nlm.nih.gov/40677390/; https://doi.org/10.1002/adhm.202404091; https://pubmed.ncbi.nlm.nih.gov/30426861/
Tendon / ligament / enthesis / rotator cuff	Clinically relevant rotator cuff or ligament models	Model realism and durability	Large tear; delayed repair; aged/osteoporotic bone; fatty infiltration; hypovascularity; postoperative loading; long-term repair integrity	Translational	Recommended	Animal / translational	Match model to clinical failure scenario; include ≥8-12 week durability and imaging where possible	Most tendon/rotator cuff studies are small-animal and short-term; clinical failure environments need modeling.	Willbold, PMID: 31670896; Deprés-Tremblay, PMID: 30426861	https://pubmed.ncbi.nlm.nih.gov/31670896/; https://pubmed.ncbi.nlm.nih.gov/30426861/
Intervertebral disc / spine	Nucleus pulposus hydrogel	Injectability and gelation	Needle gauge; injection force; injection volume; gelation time; in situ gelation; radiopacity if image-guided	Surgical / material	Essential	In vitro / animal / cadaveric	Report clinically acceptable needle size and injection force; include radiopaque tracking for translation	Disc hydrogels must be deliverable through minimally invasive needles without leakage or uncontrolled migration.	Doench, PMID: 30961127; Gullbrand, PMID: 28735027; Smith, PMID: 24410394	https://pubmed.ncbi.nlm.nih.gov/30961127/; https://pubmed.ncbi.nlm.nih.gov/28735027/; https://pubmed.ncbi.nlm.nih.gov/24410394/
Intervertebral disc / spine	Nucleus pulposus supplementation	Mechanical restoration and extrusion resistance	Aggregate modulus; compressive modulus; ROM; neutral zone modulus; cyclic loading; extrusion/leakage after loading	Mechanical / biomechanical	Essential	Cadaveric / animal / translational	Use cyclic loading and annular defect containment testing; report number of cycles and loading protocol	Disc hydrogels face extrusion and high cyclic loading; cadaveric tests are highly informative.	Smith, PMID: 24410394; Gullbrand, PMID: 28735027; Huang, PMID: 37576872	https://pubmed.ncbi.nlm.nih.gov/24410394/; https://pubmed.ncbi.nlm.nih.gov/28735027/; https://pubmed.ncbi.nlm.nih.gov/37576872/
Intervertebral disc / spine	NP cell or MSC-laden hydrogel	Disc matrix biology	GAG; aggrecan; collagen II; SOX9; collagen I; MMP13; ADAMTS; NP-like phenotype; cell viability	Biological	Essential	In vitro / animal	Report matrix synthesis under healthy and degenerative media when possible	Chitosan can retain proteoglycans, but hydrogel effects differ by cell type and comparator.	Roughley, PMID: 16125220; Richardson, PMID: 17920676; Cheng, PMID: 19769528; Naqvi, PMID: 25060596	https://pubmed.ncbi.nlm.nih.gov/16125220/; https://pubmed.ncbi.nlm.nih.gov/17920676/; https://pubmed.ncbi.nlm.nih.gov/19769528/; https://pubmed.ncbi.nlm.nih.gov/25060596/
Intervertebral disc / spine	Disc degeneration animal model	Imaging and degeneration metrics	Disc height index; T2 MRI signal; Pfirrmann-like grade; histological degeneration score; endplate changes; osteophytes	Imaging / histological	Essential	Animal / clinical	Report baseline and longitudinal imaging; use standardized disc degeneration scores	Disc repair outcomes require imaging durability, not only cell or matrix markers.	Guan, PMID: 36731695; Chen, PMID: 41230223; Hu, PMID: 41660116	https://pubmed.ncbi.nlm.nih.gov/36731695/; https://pubmed.ncbi.nlm.nih.gov/41230223/; https://pubmed.ncbi.nlm.nih.gov/41660116/
Intervertebral disc / spine	Annulus fibrosus repair or sealing	Annular integrity and re-herniation prevention	Annular defect size; sealing strength; migration/leakage; lamellar organization; collagen alignment; re-herniation simulation	Mechanical / structural	Recommended	In vitro / animal / cadaveric	Report defect geometry and sealing performance under physiologic loading	Annulus integrity is a critical barrier to NP hydrogel translation.	Shao, PMID: 17326226; Liu, PMID: 30929614; Liu, PMID: 39223621	https://pubmed.ncbi.nlm.nih.gov/17326226/; https://pubmed.ncbi.nlm.nih.gov/30929614/; https://pubmed.ncbi.nlm.nih.gov/39223621/
Intervertebral disc / spine	Microenvironment-responsive disc systems	Inflammation, oxidative stress and senescence	ROS; inflammatory cytokines; p16/p21; apoptosis; mitochondrial function; catabolic/anabolic balance; staged drug release	Biological / delivery	Recommended	In vitro / animal	Use disease-mimicking degenerative microenvironment and report triggered release behavior	Newer chitosan disc systems target oxidative stress, inflammation, senescence and adaptive release.	Guan, PMID: 36731695; Huang, DOI: 10.1007/s40843-024-3153-8; Hu, PMID: 41660116	https://pubmed.ncbi.nlm.nih.gov/36731695/; https://doi.org/10.1007/s40843-024-3153-8; https://pubmed.ncbi.nlm.nih.gov/41660116/
Clinical translation	Any first-in-human or clinical chitosan orthopedic study	Safety and adverse events	Device-related adverse events; infection; inflammation; readmission; reoperation; implant failure; allergic response; sterile inflammatory reaction	Clinical safety	Essential	Human clinical	Report adverse events with denominator and follow-up duration; distinguish device-related vs procedure-related events	Clinical cartilage studies show need to track safety, readmissions and inflammatory reactions.	Rhee, PMID: 30116764; Stanish, PMID: 24048551; Shive, PMID: 26069709	https://pubmed.ncbi.nlm.nih.gov/30116764/; https://pubmed.ncbi.nlm.nih.gov/24048551/; https://pubmed.ncbi.nlm.nih.gov/26069709/
Clinical translation	Surgical implementation of chitosan systems	Workflow and usability	Preparation time; mixing steps; blood/PRP handling; defect containment; arthroscopic deliverability; storage; shelf life; learning curve	Surgical / implementation	Recommended	Human / translational	Report procedural details and intraoperative handling in technique or clinical studies	A clinically successful material must fit surgical workflow and storage requirements.	Steinwachs, PMID: 25126511; Tey, PMID: 25973370; Vilá y Rico, PMID: 26870643; Frappier, PMID: 24601747	https://pubmed.ncbi.nlm.nih.gov/25126511/; https://pubmed.ncbi.nlm.nih.gov/25973370/; https://pubmed.ncbi.nlm.nih.gov/26870643/; https://pubmed.ncbi.nlm.nih.gov/24601747/
Clinical translation	Economic or registry studies	Durability and health economics	Revision rate; failure rate; conversion to arthroplasty; return to work/sport; cost-effectiveness; cost savings over time horizon	Clinical / health economic	Context-specific	Human / registry	Report horizon, assumptions, discounting and sensitivity analysis for economic modeling	Health-economic modeling supports implementation decisions but needs real-world failure data.	Frappier, PMID: 24601747; John, PMID: 32520591	https://pubmed.ncbi.nlm.nih.gov/24601747/; https://pubmed.ncbi.nlm.nih.gov/32520591/
Regulatory / manufacturing	Final chitosan product	Manufacturing reproducibility	Critical process parameters; batch release criteria; sterilization validation; storage stability; shelf life; packaging	Manufacturing / regulatory	Essential	Translational / clinical	Report final product specifications and stability after storage/sterilization	Clinical translation requires reproducible manufacturing and final-product validation, not only lab-scale prototypes.	Shagdarova, PMID: 41843878; Pellis, PMID: 35877478; Kozma, PMID: 36235937	https://pubmed.ncbi.nlm.nih.gov/41843878/; https://pubmed.ncbi.nlm.nih.gov/35877478/; https://pubmed.ncbi.nlm.nih.gov/36235937/
Regulatory / manufacturing	Combination products	Combination-product complexity	Drug/biologic/device component identity; dose; release; potency; local/systemic exposure; resistance or ectopic tissue risk	Regulatory / safety	Essential	Translational / clinical	Define primary mode of action and test each component plus final combination product	Antibiotic, growth-factor, cell, gene, exosome and PRP systems have higher regulatory complexity.	Tao, PMID: 32848394; Zhang, PMID: 33405523; Guan, PMID: 36731695; Snow, PMID: 30525942	https://pubmed.ncbi.nlm.nih.gov/32848394/; https://pubmed.ncbi.nlm.nih.gov/33405523/; https://pubmed.ncbi.nlm.nih.gov/36731695/; https://pubmed.ncbi.nlm.nih.gov/30525942/

## Sheet: Condensed view
Domain	Core endpoint groups	Most important minimum endpoints	Why it matters	Representative anchors
General chitosan specification	Polymer identity, DD/DDA, MW, viscosity, derivative chemistry, sterilization/endotoxin	Source, batch, DD/DDA, MW method, viscosity, derivative substitution, sterilization, endotoxin, residual crosslinker	Without chemistry definition, chitosan studies cannot be compared reproducibly.	Aranaz 34641071; Foster 26305690; Shagdarova 41843878
Cartilage / osteochondral repair	Mechanics, gelation/injectability, chondrogenesis, repair-tissue structure, MRI/PROMs	Compressive/adhesive modulus, gelation time, viability, GAG/COL2/SOX9, MOCART/T2, IKDC/KOOS/WOMAC/AOFAS/HOS/iHOT	Cartilage endpoints must distinguish filling from hyaline-like repair and durable clinical benefit.	Stanish 24048551; Shive 26069709; Park 22935326; Li 40799372
Bone scaffold / mineralized-tissue regeneration	Architecture, mechanics, degradation, micro-CT, histology, osteogenic markers, immune response	Pore size, porosity, wet compression, degradation, BV/TV, BMD, ALP/RUNX2/COL1/OPN/OCN/BSP, M1/M2 markers	Bone regeneration requires coupled space maintenance, osteogenesis, vascular/immune compatibility and mechanical recovery.	Piszko 39194482; Liang 41199403; Tang 41177493; Gonçalves 40947209
Drug / biologic delivery	Loading, encapsulation, release kinetics, bioactivity, sequential delivery, potency/safety	Payload dose, loading %, EE %, burst, cumulative release, daily release, pH/enzyme/ROS response, retained bioactivity	Release must match the biological window for infection, osteogenesis, angiogenesis, inflammation or disc repair.	Santo 22684916; Lei 41320389; Zhang 33405523; Guan 36731695
Implant coatings / infection control / osteomyelitis	Antibacterial activity, biofilm, in vivo infection, osseointegration, coating stability, hardware mechanics	CFU, biofilm biomass, MIC/MBC, bacterial burden, osteolysis, BV/TV, bone-implant contact, corrosion, delamination, pullout/torsion	In vitro killing alone is insufficient; infection control must be balanced with bone response and implant mechanics.	Croes 30268917; Xie 30673161; Tao 32848394; Ghimire 40832958
Bone cement / injectable cement systems	Setting/handling, mechanics, elution, antibacterial function, cytocompatibility, polymerization safety	Setting time, working time, injectability, washout, compression/flexure/fatigue, elution, residual monomer, exotherm	Cement translation depends on surgical handling and mechanical safety as much as biological activity.	Sun 16543283; Weir 20166217; Tunney 18266082; Tan 22014946
Tendon / ligament / enthesis / rotator cuff	Mechanical repair, tendon biology, enthesis regeneration, inflammation/vascularization, model realism	Load-to-failure, stiffness, failure mode, COL1/COL3/SCX/TNMD, fibrocartilage area, M1/M2, VEGF/CD31, retear/durability	Tendon-to-bone translation requires restoration of mechanical competence and graded fibrocartilaginous interface.	Huang 32069799; Fang 35026059; Deprés-Tremblay 30426861
Intervertebral disc / spine	Injectability, cyclic loading, extrusion, disc matrix biology, imaging, annular integrity, oxidative/inflammatory microenvironment	Needle gauge, gelation, DHI, T2 MRI, GAG/aggrecan/COL2/SOX9, cyclic loading, leakage, annulus sealing, ROS/p16/p21	Disc repair systems must survive intradiscal loading, resist extrusion and preserve matrix under degenerative conditions.	Smith 24410394; Gullbrand 28735027; Guan 36731695; Hu 41660116
Clinical translation	Safety, adverse events, workflow, durability, economics	Device-related adverse events, readmissions, reoperation, revision, conversion to arthroplasty, preparation time, cost-effectiveness	Clinical adoption depends on safety, usability, durability and health-economic benefit.	Rhee 30116764; Frappier 24601747; John 32520591
Regulatory / manufacturing	Manufacturing reproducibility, combination-product complexity, final-product stability	Critical process parameters, batch release criteria, sterilization validation, storage stability, shelf life, final product potency	Translation requires the final sterilized product to be reproducible, stable and clinically usable.	Shagdarova 41843878; Pellis 35877478; Kozma 36235937

## Sheet: Abbreviations
Abbreviation	Definition
DD / DDA	Degree of deacetylation
MW	Molecular weight
BV/TV	Bone volume / total volume
BMD	Bone mineral density
ALP	Alkaline phosphatase
RUNX2	Runt-related transcription factor 2
COL1 / COL2 / COL3 / COL10	Collagen type I / II / III / X
OPN	Osteopontin
OCN	Osteocalcin
BSP	Bone sialoprotein
GAG	Glycosaminoglycan
SOX9	SRY-box transcription factor 9
MMP	Matrix metalloproteinase
ADAMTS	A disintegrin and metalloproteinase with thrombospondin motifs
CFU	Colony-forming unit
MIC / MBC	Minimum inhibitory concentration / minimum bactericidal concentration
DHI	Disc height index
NP / AF	Nucleus pulposus / annulus fibrosus
PROM	Patient-reported outcome measure
ICRS	International Cartilage Repair Society
MOCART	Magnetic Resonance Observation of Cartilage Repair Tissue
ROI	Region of interest
PDI	Polydispersity index
EE	Encapsulation efficiency
PRP	Platelet-rich plasma
BMP / VEGF / SDF-1 / IL	Bone morphogenetic protein / vascular endothelial growth factor / stromal-derived factor-1 / interleukin
ROS	Reactive oxygen species
HA	Hyaluronic acid
HAp	Hydroxyapatite
nano-HAp	Nano-hydroxyapatite
