# Supplementary material for: Chitosan and Chitin-Derived Biomaterials in Orthopedics: A Structured Narrative Review of Polymer Design, Quantitative Performance, and Clinical Translation
Source: Polymers (Basel). 2026 Jul 1;18(13):1644. doi: 10.3390/polym18131644 (PMC13364060; doi:10.3390/polym18131644)
Supplement: Supplementary file 1 [file polymers-18-01644-s001.zip › Supplementary_Table_S6_Search_Strategy_v1.xlsx]

## Sheet: S6A Databases & sources
Supplementary Table S6A. Databases and supplementary sources used for literature identification.
Source	Role	Purpose / notes
PubMed/MEDLINE	Primary structured search database	Provided the most consistent indexing for biomedical, clinical, orthopedic, and translational biomaterials studies included in this review.
Web of Science	Supplementary targeted search and verification	Citation chasing; non-PubMed-indexed materials-science articles; confirmation of whether key orthopedic or translational records were missed by PubMed/MEDLINE alone.
Scopus	Supplementary targeted search and verification	Citation-linked publications; recent online-first and publisher-hosted materials-science records.
Google Scholar	Supplementary targeted search and verification	DOI-only and citation-linked records; non-PubMed-indexed polymer-science sources.
PubMed Central; Europe PMC; publisher-hosted full texts; DOI-linked publisher pages	Full-text and metadata retrieval / source verification	Used to verify source identity and to retrieve full-text or metadata-level information when available.
Backward and forward citation tracking	Supplementary identification	Performed from high-yield articles: the multicenter BST-CarGel randomized controlled trial, its 5-year follow-up, the osteochondral biopsy substudy, chitosan/nano-HAp scaffold systematic reviews, and growth-factor-functionalized chitosan scaffold reviews.
Web of Science, Scopus, and Google Scholar were used as supplementary targeted search and verification sources rather than as independently reported systematic databases.

## Sheet: S6B Search parameters
Supplementary Table S6B. Search parameters, screening, and reporting transparency.
Parameter	Specification
Search and extraction window	1 January 2026 – 1 May 2026.
Publication-date restriction	None applied at the search stage. The final evidence base spans 1986–2026; orthopedic application studies begin in 1999, with foundational polymer-science sources from 1986.
Language	No automated language filter was applied at the search stage. Extraction and interpretation were limited to records with sufficient English-language title, abstract, full text, PubMed metadata, DOI-linked publisher information, or indexed bibliographic information; the non-English chitosan literature is therefore likely under-represented.
Screening level	All included publications were assessed at full-text level.
Deduplication and reconciliation	Three levels: (1) exact-duplicate removal; (2) reconciliation of repeated records by PubMed ID, DOI, title, first author, year, and study identity; (3) retention of DOI-only sources when no PubMed ID was available. Each publication was counted once and assigned to its most specific primary domain.
Counts retained	Database-specific hit, duplicate, title/abstract screening, and full-text exclusion counts, and exclusion reasons, were not retained for every supplementary source.
Reporting standard	The review does not claim PRISMA-ScR compliance; Figure 1 is a descriptive evidence-development map rather than a systematic-review flow diagram.
Reviewers	Single author; two sequential author-led passes (identification, screening, domain assignment, translational maturity assignment, and quantitative extraction).
Final evidence base	258 unique publications (Supplementary Table S1).

## Sheet: S6C Conceptual blocks
Supplementary Table S6C. Four conceptual blocks used to construct the search.
Block	Focus	Representative search terms
Block 1	Material	chitosan; chitosan-based; chitin; glycol chitosan; carboxymethyl chitosan; quaternized chitosan; hydroxypropyltrimethyl ammonium chloride chitosan (HACC); sulfated chitosan; methacrylated chitosan; catechol-modified chitosan; and related derivatives.
Block 2	Orthopedic tissue / indication	bone; cartilage; osteochondral; tendon; ligament; rotator cuff; enthesis; intervertebral disc; spine; implant; titanium; osteomyelitis; biofilm; bone cement; and orthopedic infection.
Block 3	Biomaterial format	scaffold; hydrogel; coating; nanoparticle; microsphere; membrane; fiber; bioadhesive; 3D printed; injectable; cement; and drug delivery.
Block 4	Translation / study type	clinical; randomized; microfracture; bone marrow stimulation; BST-CarGel; chitosan blood implant; animal model; in vivo; large animal; biomechanical; and cadaveric.

## Sheet: S6D Representative strings
Supplementary Table S6D. Representative PubMed/MEDLINE search strings.
#	Target domain	Representative PubMed/MEDLINE string
1	General orthopedic chitosan	(chitosan OR chitosan-based OR carboxymethyl chitosan OR quaternized chitosan OR sulfated chitosan OR glycol chitosan) AND (orthopedic OR bone OR cartilage OR osteochondral OR tendon OR ligament OR rotator cuff OR intervertebral disc OR titanium OR osteomyelitis OR bone cement)
2	Cartilage / osteochondral repair	(chitosan OR BST-CarGel OR chitosan-glycerol phosphate OR chitosan blood implant) AND (microfracture OR bone marrow stimulation OR cartilage repair OR osteochondral lesion)
3	Implant coatings / infection	(chitosan OR quaternized chitosan OR carboxymethyl chitosan) AND (titanium OR implant coating OR biofilm OR osteomyelitis OR vancomycin OR gentamicin)
4	Delivery & bone regeneration	(chitosan OR chitosan microspheres OR chitosan nanoparticles) AND (BMP-2 OR VEGF OR TGF-beta OR platelet lysate OR PRP OR alendronate OR growth factor) AND bone regeneration
5	Intervertebral disc	(chitosan OR chitosan-glycerophosphate OR chitosan hydrogel) AND (nucleus pulposus OR annulus fibrosus OR intervertebral disc OR disc degeneration)
Equivalent simplified combinations of the same material, orthopedic-indication, material-format, and translation terms were adapted for Web of Science, Scopus, and Google Scholar, primarily for citation chasing, DOI verification, and identification of non-PubMed-indexed or recent online-first records.
